# Supplementary material for: Quantifying critical states of complex diseases using single-sample dynamic network biomarkers
Source: PLoS Comput Biol. 2017 Jul 5;13(7):e1005633. doi: 10.1371/journal.pcbi.1005633 (PMC5517040; doi:10.1371/journal.pcbi.1005633)
Supplement: S1 Table — (XLSX) [file pcbi.1005633.s003.xlsx]

## Sheet: Table S1
			Table S1: The stage distribution for the tumor samples of lung adenocarcinoma (LUAD), stomach adenocarcinoma (STAD) and thyroid carcinoma (THCA) from TCGA

## Sheet: LUAD
The samples IDs for lung adenocarcinoma from TCGA
Stage IA	Stage IB	Stage IIA	Stage IIB	Stage IIIA	Stage IIIB	Stage IV
7633	4433	7907	A59K	6848	7149	4670
7162	7662	8174	5607	5779	4395	1680
A4M7	3774	7670	5068	4507	5933	8033
8085	4630	7669	A472	A4T6	A48Z	7145
6968	8496	8074	4628	4418	4415	7167
4486	6847	5055	4668	A4T8	4396	4434
A4N4	7499	7713	4432	5429	4398	7624
4677	6590	1678	4510	8025	7158	7701
A443	6972	A4N1	7161	7458	5044	8620
8032	4410	A48X	7166	5936	7813	4402
8179	7761	A4BC	6983	6207		8171
A4DG	3773	A4EZ	8648	6970		6591
A4AE	7540	7539	5423	8615		7765
5049	4112	7910	5425	A4TD		8094
6147	8096	8192	8513	6745		4632
7347	6777	7711	6779	4490		7160
6145	4679	6217	7148	5126		4244
A4AD	4422	7914	8660	1594		7156
4123	7547	8640	6982	7146		8512
7938	A4SV	6212	8395	5775		4666
A4AG	7535	6978	6767	6594		A4T7
A4TA	6205	5428	6742	1679
4487	8510	8674	4629	6774
5942	5939	8279	7771	4384
6835	8091	A4BD	2659	6849
A456	5644	6851	A4TK	5941
7546	6592	8280	4506	8505
6148	3772	7039	7667	8056
7553	7973	6562	6975	3396
4514	7937	A4TI	5932	5420
1681	8117	4626	A46U	1677
7903	2668	A4D0	8278	7283
6673	A470	8055	7760	4675
7570	6971	4676	1596	7536
8090	5781	4627	7147	6743
7947	5066	6744	2665	7227
6980	8585	7626	8619	7974
A4SU	7152	6712	5815	7714
8097	7163	6830	6979	5643
1676	A494		7030	7220
A47G	2662		8092	5375
6840	8177		A4JF	6593
8089	7031		8119	6981
3770	6775		A4SY	6178
A4N5	8358		6984	4250
7348	4390		8194	4512
7764	8175		6146	6595
7498	5122		7978	6203
8507	8616		4424	5072
A491	2656		7994	7727
6987	8207		4505	A4T9
2655	5611		A471	7554
5045	7576		5125	7154
2661	7567		4397	4659
A4SS	6831		8054	5930
5946	4403		A4SW	5051
7043	6642		7150	6761
7725	7025		A4T4	A4VK
7271	4420		4427	A4TC
7941	8120			4494
7953	6836			6214
7911	7955			A4P8
4488	6725
7995	8073
6543	A47A
A4TH	6211
8499	8172
4122	A479
3771	5774
A444	4405
4389	6969
6776	A46O
6216	7948
8668	7552
7726	7537
8669	5715
7281	5146
5645	8301
5608	7671
A492	4426
A4DF	6829
5935	5778
5944	6206
3398	7660
7763	7574
8076	4625
7159	4430
3918	8067
A4M2	2666
7659	6986
7672	3615
6828	4631
8028	4417
8206	A44F
1595	A493
8255	A46S
6778	8087
1592	6597
5899	8204
8299	7661
7944	4249
8281	6215
7573	7728
3919	A5C7
4662	8511
A4E6	8302
	7155
	A46P
	5147
	2657
	7153
	5931
	4382
	7979
	7815
	A47B
	7027
	4501
	7954
	8075
	A46R
	A46V
	6985
	7542

## Sheet: STAD
The samples IDs for stomach adenocarcinoma from TCGA
Stage IA	Stage IB	Stage IIA	Stage IIB	Stage IIIA	Stage IIIB	Stage IV
7703	5818	6452	6455	5816	6705	7196
7707	4267	6453	6456	4255	6709	7717
8486	6710	6454	6458	6564	7723	7957
5726	8368	6457	6563	6706	8367	8680
6875	8678	6566	6565	6802	8371	A453
8610	8679	6707	7716	8373	8589	8529
A4G6	A4MJ	6801	7722	8484	8677	5716
A4G9	5720	6852	7851	A4J1	8683	5719
A4GH	5725	7715	7901	5801	A4IV	5721
	6522	8365	8081	5804	A4IZ	5722
	6528	8366	8381	8526	A4J4	5724
	6822	A44T	8588	8528	A4J8	5732
	A4YT	A4J6	8682	8531	A4MI	6518
	6874	A4QI	A4IY	8535	6519	6818
	7735	A486	A4J7	4441	6526	7133
	8209	A489	A48C	5734	8570
	7131	8573	5578	5577	8576
	A4H5	A4Z0	6820	6520	A4YU
		8099	8572	6521	A448
		8604	A4YV	6525	7968
		A4GF	7829	6815
		A4GN	8211	6817
		A4GP	8602	8574
			A4G2	7136
			A4G3	A4GY
			A4GU	A4H6
			A4H4	7806
			8462
			8663

## Sheet: THCA
The samples IDs for thyroid carcinoma from TCGA
Stage I	Stage II	Stage III	Stage IV
A0Z3	A1QL	A0XZ	A3T9
A44K	A4O9	A4M8	A4K6
A13S	A3N3	A4HW	A22Z
A4KH	A2CR	A2P2	A2HM
A3UW	A3T3	A2CU	A3KN
A2C6	A0YZ	A3T2	A3H4
A27D	A0Z0	A28V	A22P
A1QD	A2PP	A3MZ	A0ZB
A22Q	A0ZA	A3GU	A0Y3
A4V2	A2PV	A25G	A3MY
A1QQ	A3ME	A3FR	A4ET
A3DO	A45K	A3PT	A0Z2
A3WA	A2CO	A2PY	A2CN
A3BU	A0ZH	A3I5
A39M	A3VM	A2Q4
A3RA	A22J	A2N4
A45D	A1QI	A3SH
A2Q6	A1YB	A1QH
A2CK	A3FP	A3NZ
A3AK	A2Q0	A4KI
A0ZJ	A1YA	A3CO
A39S	A3OA	A3R8
A25I	A3H2	A3CM
A3GX	A3GY	A45I
A3O8	A3CN	A1QO
A1CU	A3E3	A4KN
A4FO	A2PU	A3CR
A3UY	A3ZR	A4EU
A2PX	A3AI	A3UR
A3CV	A2OY	A3UU
A3UX	A1YE	A1YC
A4N6	A2OV	A0Z9
A4FR	A3ZQ	A2PT
A421	A3W9	A3O7
A4I9	A3T7	A4B3
A4FQ	A1YD	A1QE
A3N2	A3MW	A2PW
A3T6	A40S	A3CW
A13K	A3CL	A13X
A39N	A2QC	A3DW
A3US	A28S	A2QA
A3UP	A3O6	A26U
A3BN	A1QF	A2Q7
A1CS	A3DV	A2NA
A3PD		A242
A3T1		A3V7
A4M9		A3BV
A3BW		A2Q2
A3AP		A3GV
A2EA		A2Q3
A3EB		A3TB
A3O9		A3NM
A3MD		A28Z
A3I4		A13R
A3AJ		A3VB
A3RH		A3T0
A4JW		A4JZ
A2PR		A290
A413		A2PZ
A3BL		A25R
A2OW		A39P
A4UW		A2N5
A2CP		A4O8
A3SB		A3R7
A3DY		A13P
A3ZH		A3GP
A3UT		A3UQ
A2OZ		A2Q9
A28R		A3DZ
A3VA		A3PU
A4UT		A3CU
A3ED		A3O3
A3SG		A39K
A3CZ		A22I
A234		A0ZE
A4N9		A192
A3TA		A2N0
A3DQ		A13U
A2MY		A3NN
A2N7		A45G
A3H8		A3D6
A482		A39T
A3D5
A3O1
A0ZG
A3AR
A2PQ
A1QN
A4IB
A2MZ
A3OB
A3D1
A3T8
A45J
A13O
A3FJ
A1QG
A39O
A3F0
A28X
A2P1
A3ZT
A39L
A3GO
A3VL
A4EP
A3ON
A3BO
A2PN
A3E1
A433
A230
A4FK
A1CW
A25K
A2PS
A3R9
A3SE
A3AL
A3FN
A4K4
A1JZ
A3GR
A25J
A4JV
A13M
A3GW
A233
A4K0
A3DS
A13V
A3SD
A3ZK
A3UM
A3E2
A0Y2
A1QM
A3BS
A2Q1
A3YE
A40K
A3FL
A3DR
A3FQ
A0ZC
A4KD
A3PC
A2K9
A3E0
A3BP
A191
A3AQ
A45F
A235
A419
A23A
A3BQ
A3UK
A2CT
A44M
A22N
A3FK
A2P3
A3H1
A39J
A1CV
A39I
A415
A39R
A3U3
A236
A41J
A3VE
A3S3
A484
A22L
A485
A2P0
A2N8
A3GQ
A2PO
A3PB
A3CX
A3O0
A1K0
A3H7
A4N7
A4V4
A3DT
A3VJ
A13T
A3DP
A4UL
A3PR
A3BX
A2CJ
A25O
A28T
A18Y
A3AN
A3CY
A4V0
A4JX
A2OL
A237
A3FO
A13W
A4FV
A3UN
A2CQ
A4G1
A3GS
A3RI
A3NP
A4K2
A2CL
A437
A4KG
