# Supplementary material for: Quantifying critical states of complex diseases using single-sample dynamic network biomarkers
Source: PLoS Comput Biol. 2017 Jul 5;13(7):e1005633. doi: 10.1371/journal.pcbi.1005633 (PMC5517040; doi:10.1371/journal.pcbi.1005633)
Supplement: S4 Table — (XLSX) [file pcbi.1005633.s006.xlsx]

## Sheet: Table S4
Table S4: the ratio of overlapped genes any between two sDNB
Samples	s1	s5	s6	s7	s8	s10	s12	s13	s15
s1	1	0.0801994	0.0584504	0.190304	0.0897145	0.0475759	0.116901	0.101042	0.0788401
s5	0.25431	1	0.433908	0.824713	0.676724	0.352011	0.257184	0.561782	0.462644
s6	0.279826	0.655098	1	0.75705	0.661605	0.43167	0.214751	0.646421	0.524946
s7	0.270444	0.369607	0.224726	1	0.388925	0.180296	0.221507	0.3651	0.273664
s8	0.231579	0.550877	0.356725	0.706433	1	0.283041	0.162573	0.523977	0.442105
s10	0.3	0.7	0.568571	0.8	0.691429	1	0.282857	0.645714	0.528571
s12	0.491429	0.340952	0.188571	0.655238	0.264762	0.188571	1	0.19619	0.268571			Average:	0.377526
s13	0.224572	0.393756	0.300101	0.570997	0.451158	0.227593	0.103726	1	0.33434
s15	0.249641	0.46198	0.347202	0.609756	0.542324	0.265423	0.202296	0.476327	1
