# Supplementary material for: Quantifying critical states of complex diseases using single-sample dynamic network biomarkers
Source: PLoS Comput Biol. 2017 Jul 5;13(7):e1005633. doi: 10.1371/journal.pcbi.1005633 (PMC5517040; doi:10.1371/journal.pcbi.1005633)
Supplement: S5 Table — (XLSX) [file pcbi.1005633.s007.xlsx]

## Sheet: Table S5
Table S5: the genes of sDNB repeated emergence in at least 80% samples for LUAD
Gene symbols	Function
SRPK1	SRSF protein kinase 1
EXO1	exonuclease 1
INTS8	integrator complex subunit 8
CHRNA5	cholinergic receptor nicotinic alpha 5 subunit
PLEK2	pleckstrin 2
TOP2A	topoisomerase (DNA) II alpha
TFG	TRK-fused gene
PYCR1	pyrroline-5-carboxylate reductase 1
ZYG11A	zyg-11 family member A, cell cycle regulator
CDC25C	cell division cycle 25C
EFNA3	ephrin-A3
IQGAP3	IQ motif containing GTPase activating protein 3
PRAME	preferentially expressed antigen in melanoma
LOC100131726	FAM83A antisense RNA 1
XRCC2	X-ray repair cross complementing 2
TUBB3	tubulin beta 3 class III
KIF23	kinesin family member 23
ANLN	anillin actin binding protein
CCT3	chaperonin containing TCP1 subunit 3
HDGF	hepatoma-derived growth factor
SPAG5	sperm associated antigen 5
C9orf140	suppressor APC domain containing 2
CENPF	centromere protein F
GJB2	gap junction protein beta 2
CBLC	Cbl proto-oncogene C, E3 ubiquitin protein ligase
FAM83A	family with sequence similarity 83 member A
FOXM1	forkhead box M1
C9orf100	Rho guanine nucleotide exchange factor 39
EIF2AK1	eukaryotic translation initiation factor 2 alpha kinase 1
KIF14	kinesin family member 14
ZIC2	Zic family member 2
WNT3	wingless-type MMTV integration site family member 3
ASPM	abnormal spindle microtubule assembly
