# Supplementary material for: Quantifying critical states of complex diseases using single-sample dynamic network biomarkers
Source: PLoS Comput Biol. 2017 Jul 5;13(7):e1005633. doi: 10.1371/journal.pcbi.1005633 (PMC5517040; doi:10.1371/journal.pcbi.1005633)
Supplement: S6 Table — (XLSX) [file pcbi.1005633.s008.xlsx]

## Sheet: Table S6
Table S6: the genes of sDNB repeated emergence in at least 50% samples for STAD
Gene symbols	Function
C3P1	complement component 3 precursor pseudogene
CILP2	cartilage intermediate layer protein 2
COL10A1	collagen, type X, alpha 1
COL11A1	collagen, type XI, alpha 1
COL1A1	collagen, type I, alpha 1
CST1	cystatin SN
CST4	cystatin S
CTHRC1	collagen triple helix repeat containing 1
ESM1	endothelial cell-specific molecule 1
FGF19	fibroblast growth factor 19
HOXC10	homeobox C10
IBSP	integrin-binding sialoprotein
INHBA	inhibin, beta A
MMP11	matrix metallopeptidase 11
PRAME	preferentially expressed antigen in melanoma
TCAM1P	testicular cell adhesion molecule 1, pseudogene
WNT2	wingless-type MMTV integration site family member 2
FLJ39080	MIR2052 host gene
