# Supplementary material for: Quantifying critical states of complex diseases using single-sample dynamic network biomarkers
Source: PLoS Comput Biol. 2017 Jul 5;13(7):e1005633. doi: 10.1371/journal.pcbi.1005633 (PMC5517040; doi:10.1371/journal.pcbi.1005633)
Supplement: S7 Table — (XLSX) [file pcbi.1005633.s009.xlsx]

## Sheet: Table S7
Table S7: the genes of sDNB repeated emergence in at least 50% samples for THCA
Gene symbols	Function
AHNAK2	AHNAK nucleoprotein 2
B3GNT3	UDP-GlcNAc:betaGal beta-1,3-N-acetylglucosaminyltransferase 3
CITED1	Cbp/p300-interacting transactivator, with Glu/Asp-rich carboxy-terminal domain, 1
CLDN10	claudin 10
CSF2	colony stimulating factor 2 (granulocyte-macrophage)
DCSTAMP	dendrocyte expressed seven transmembrane protein
DMBX1	diencephalon/mesencephalon homeobox 1
DPP4	dipeptidyl-peptidase 4
EPHA10	EPH receptor A10
FAM178B	family with sequence similarity 178, member B
FN1	fibronectin 1
GABRA6	gamma-aminobutyric acid (GABA) A receptor, alpha 6
GABRB2	gamma-aminobutyric acid (GABA) A receptor, beta 2
GALE	UDP-galactose-4-epimerase
GJB3	gap junction protein, beta 3, 31kDa
GOLT1A	golgi transport 1A
GRHL3	grainyhead-like transcription factor 3
GRM4	glutamate receptor, metabotropic 4
HCN4	hyperpolarization activated cyclic nucleotide gated potassium channel 4
IGSF1	immunoglobulin superfamily, member 1
KCNQ3	potassium channel, voltage gated KQT-like subfamily Q, member 3
KLHDC8A	kelch domain containing 8A
KLK10	kallikrein-related peptidase 10
KLK7	kallikrein-related peptidase 7
KRT15	keratin 15, type I
LAD1	ladinin 1
LAMB3	laminin, beta 3
LIPH	lipase, member H
LOC400794	uncharacterized LOC400794
LRP4	low density lipoprotein receptor-related protein 4
METTL7B	methyltransferase like 7B
NGEF	neuronal guanine nucleotide exchange factor
OR4D10	olfactory receptor, family 4, subfamily D, member 10
PLCD3	phospholipase C, delta 3
PLEKHN1	pleckstrin homology domain containing, family N member 1
PROS1	protein S (alpha)
PVRL4	poliovirus receptor-related 4
REN	renin
RXRG	retinoid X receptor, gamma
SERPINA1	serpin peptidase inhibitor, clade A (alpha-1 antiproteinase, antitrypsin), member 1
SEZ6L2	seizure related 6 homolog (mouse)-like 2
SLC34A2	solute carrier family 34 (type II sodium/phosphate cotransporter), member 2
SPTBN2	spectrin, beta, non-erythrocytic 2
STRA6	stimulated by retinoic acid 6
SYT12	synaptotagmin XII
SYTL5	synaptotagmin-like 5
TENM1	teneurin transmembrane protein 1
TMEM92	transmembrane protein 92
TMPRSS4	transmembrane protease, serine 4
TMPRSS6	transmembrane protease, serine 6
ZCCHC12	zinc finger, CCHC domain containing 12
