# Supplementary material for: Quantifying critical states of complex diseases using single-sample dynamic network biomarkers
Source: PLoS Comput Biol. 2017 Jul 5;13(7):e1005633. doi: 10.1371/journal.pcbi.1005633 (PMC5517040; doi:10.1371/journal.pcbi.1005633)
Supplement: S8 Table — (XLSX) [file pcbi.1005633.s010.xlsx]

## Sheet: Table S8
Table S8: The genes of sDNB of every sample in stage IIIB for LUAD
Samples	Cancer stage	The number of genes in sDNB	Gene list
7149	IIIB	733	PYCR2	ALDH3A2	SERPINC1	MUC6	PSMG4	C1orf229	B3GNT6	NT5M	EPHA8	C16orf62	C1orf65	ENTPD8	KRT83	IDI2	PKP3	PRAP1	LOC285629	GSTP1	ABP1	NCSTN	CGB	ARL14	YY1	RHBDL1	KRT86	SRPK3	NKX2-3	CASKIN1	THPO	DARS	PNPLA5	C1orf56	LOC116437	GYLTL1B	TRIM15	PFDN6	ENO3	CMBL	PPPDE2	C1orf95	XAGE1D	INHA	CGREF1	GALNT11	CBR3	LCT	PANX2
4395	IIIB	1163	KC6	TRIM16	VGF	KRT16	LAMB3	RSL1D1	PRAME	ALG1L	HAS2AS	CHGB	PIGG	C12orf60	C7orf47	CPD	ZP3	TFG	C12orf39	FLVCR1	TNFRSF18	KRT6A	GALNT14	FGF5	SPDEF	KCNV1	LOC339535	TAF6	ASPH	FAM189B	CLDN12	RGS20	GTPBP4	CCL20	PA2G4	HOXD11	DFFA	EPS8L3	KRT78	CPNE7	CHRNA5	PON2	GAL	KIR2DL4	EGLN3	PRDM12	GALNT3	PCSK6	PLOD2
5933	IIIB	729	VGF	ZNF695	ADAM9	BAIAP2L2	GGNBP1	LAMB3	TWISTNB	TFR2	FLJ41941	WNT3	CDCP1	SHOX2	PPAPDC1A	FAM190A	EXO1	ATG16L1	MAGEC2	CYP11B1	MYH16	MYEOV	WISP1	SRPK3	KRT86	MYO1E	SMURF2	KDELR2	NUP93	DCBLD2	PITX1	NDP	KIAA1199	ASB5	SPRR1B	WISP3	UGT8	EGF	NT5E	SLCO1B3	PLOD2	ABCA4	MUC21	NDRG1	MYBL1	ITPKA	IL1RAPL2	FAM126A	PYCR1
A48Z	IIIB	948	C4orf6	SKA3	FAM126A	HGC6.3	NSUN5P1	SUZ12P	AGT	POLE2	LIMS3-LOC440895	CENPK	KCND2	TIGD3	SST	CALCR	FOXD2	ELOVL4	WDR72	CHAT	GGN	GLRA3	GINS1	FOXD1	BCL2L15	ASB11	REEP6	HOXB13	HAP1	LOC389458	ZNF280C	PADI3	SIX6	ACSL6	GNGT1	BAI1	CLDN3	RNF157	CCDC150	LOC389332	BRCC3	TLX1	ANKRD34A	CNFN	TRIM46	GPR137C	PPAPDC1A	LPO	HOXB9
4415	IIIB	1370	MAGEA9B	P4HA1	ZC3HAV1L	MND1	CRISP3	MOV10	CCNE1	ANGPTL4	IARS2	LDHB	HAPLN1	C17orf104	DNAH14	UBE2QL1	YME1L1	LMTK3	SKA1	IPO7	KRT18	C12orf39	SCN8A	ECT2	RAB27B	SLC10A4	MT1DP	GRAMD1B	MESDC2	FLG	CTCFL	NRD1	PIGX	KIAA1524	URB2	INHA	VTI1A	TNNT1	C9orf100	BCAN	CD109	GAPDH	INTS7	NKAIN4	PLEKHH1	UCK2	C1orf103	NECAB2	FKBP14
4396	IIIB	875	MAP7	RFX6	TMEM200C	PYGB	STK31	STX1A	TDRKH	ADH4	PCDHB13	TCN1	C1orf126	ABP1	HYAL3	CHML	FNBP1L	IL1RL2	SPDEF	MANSC1	OR1J4	KIAA1024	DUSP5P	C8A	PLAC4	TRIM10	ANKS4B	CYP2C19	PCDHGB4	TRIM31	FA2H	2016-03-11	CLINT1	CSDE1	PTGES	TBL1Y	ARSE	SPINK4	SLC30A10	FAM59A	ARSH	SRPK1	LRRC31	GRIN1	GDAP2	SPERT	CKAP4	GABRG2	ANGPTL3
4398	IIIB	1034	VGF	ZNF695	PLXNB3	GORASP2	FGFR1OP	TNFSF9	VPS72	MEGF10	HHIPL2	LOC389791	NDRG1	METTL2B	C5orf46	ASNS	EIF2AK1	ZNF479	CPNE7	C13orf29	CDH18	PDZK1IP1	B3GNT3	ZIC5	TTYH1	DPY19L1	C9orf100	C11orf85	ZNF7	TAS2R5	TBX15	MAPK8IP2	C11orf86	IQGAP3	EFNA2	USP18	FAM40B	SPATS2L	RASAL1	MAGEA12	APCDD1L	EPT1	WFDC10B	COL27A1	CHAT	FKBP4	GREB1L	VSIG1	XRCC2
7158	IIIB	658	STX1A	AGK	RBMX	UBE2Q1	OVOL1	IARS2	TTBK1	ECT2	CPSF6	HOXC10	SPDEF	ZNF391	ANKRD34A	HIST1H2BN	HTR4	KRTAP3-1	CPNE7	NVL	FAM135B	HIST1H2BG	TSTA3	PKHD1	SLC38A3	DNAH14	PA2G4	ABCA4	UGCG	NCRNA00176	GJB6	FBXO25	PDX1	RBM8A	BAI1	ARSH	SRPK1	HOTAIR	LRRC16B	RAB25	SLC20A2	INTS8	GALNT7	PPFIA4	FAM83A	LBR	CGREF1	MEX3A	CDKL2
5044	IIIB	868	TMEM63C	ZPLD1	MRPL28	AAA1	STX1A	TICAM2	C21orf84	KIF23	C14orf105	APCDD1L	DNAJC7	NUDT11	DPP9	CECR7	MLLT11	IBSP	HOXC11	UNC5A	TNNT1	AIDA	SLC20A1	CYP46A1	C15orf23	PLIN3	COL22A1	PPAPDC1A	TAF12	CSMD3	FBN2	STMN1	CDA	ADAMTS6	CUX2	ITPKA	SATB2	OCIAD2	KRT16	SLCO1B3	PLOD2	NT5E	ZNF804A	ATAD3B	KPRP	LOC645166	ADAM12	NDUFA4L2	KRT6B
7813	IIIB	1006	STIP1	TFCP2L1	DBNDD1	ICA1	PXT1	FLJ41941	FAM83A	CTNND2	FUT8	PRPF39	MTFR1	UBQLN4	PDIA4	GDA	PLAG1	PBK	LOC100131726	KISS1R	BPIL1	MYCL1	TMEM229A	PTPRVP	CA12	LOC286467	FAM169B	HOXD3	TSPYL5	KIAA0114	DTX3L	KLK12	ZDHHC9	ASCL2	ASCL1	LOC285629	SPATS2	SPINK1	AKR7L	LOC389791	OBP2A	TRIM46	GPR137C	ANXA10	UBXN2B	EGLN3	GNAS	ATP1B1	HOTAIR
[truncated: 1,323 more columns]
