# Supplementary material for: Quantifying critical states of complex diseases using single-sample dynamic network biomarkers
Source: PLoS Comput Biol. 2017 Jul 5;13(7):e1005633. doi: 10.1371/journal.pcbi.1005633 (PMC5517040; doi:10.1371/journal.pcbi.1005633)
Supplement: S9 Table — (XLSX) [file pcbi.1005633.s011.xlsx]

## Sheet: Table S9
Table S9: The genes of sDNB of every sample in stage IIIB for STAD
Samples	Cancer stage	The number of genes in sDNB	Gene list
6705	IIIB	191	LIPE	FAM86B2	MATN3	VMO1	CCDC77	OLFML2B	ELFN1	MIR30C1	CTHRC1	MAGEA11	GABRD	EPYC	SPTA1	CST1	MIR1206	CLDN6	FDFT1	COL11A1	CLPSL2	DSCC1	ZNF469	MFAP2	CGB	HSD3BP4	CGB5	MIR1207	CST2	KDM5A	IL11	MIR125B1	MIR3189	BRDT	CPXM1	C1QTNF5	SPERT	SALL4	LMX1B	MYO18B	TUSC5	CHST1	C3orf27	ZNF572	POTEF	CCDC140	WNT2	CACNG8	GLI1
6709	IIIB	219	SNAI2	C17orf47	MAGEC1	TLE6	IPO8	ARSI	C1orf187	ELFN1	SPAG6	NPC1	NBEAP1	FIBCD1	SPESP1	CXCL9	FCGR2A	XKR5	KRAS	PAEP	PIEZO2	MFI2	LHX1	PISD	EPYC	RASGEF1A	ADORA1	R3HDML	WNT5B	CABP4	JPH3	LHX9	WNT2	IGFL2	GGT5	KRT86	LGALS17A	COL5A1	FKBP4	LOC100507424	LOC100506451	HHIPL2	SPANXN3	SIX1	ZNF474	C7orf65	PLAU	YARS2	TSPAN9
7723	IIIB	391	MAGEA8	ADCY1	AMHR2	PABPC1L	RNF43	WASF3	ZNF733P	LRRN1	LINC00112	SCAND3	C19orf12	KIF26B	CXorf49	HIC2	LOC285889	APOA2	HS3ST4	MEX3B	FGFR4	NKAIN1	MAGEA12	KLF14	MEST	MFAP2	CCDC166	ZNF730	DNMT3B	LHX9	WNT2	NAT8L	DUSP9	CILP2	LRP2	MAGEA3	AACSP1	FGF9	TCL6	SMTNL2	ZBTB8B	F2	ZNF695	CLDN6	ZNF492	DNAH2	RELN	CCL16	TPTE
8367	IIIB	136	LCE1E	MIR3189	MIR1908	FAM90A27P	PTCH2	LOC154860	HEYL	MIR548Q	MIR4659A	INHBA	SPATA3	CCT8L2	NEB	CRX	FLJ39080	NPBWR1	FBXO47	NHEG1	DCSTAMP	LOC100507053	OR6S1	CBLN1	TRIM71	OR4K2	NLRP13	FOXS1	MC2R	ZPLD1	SLC25A51P1	LOC100505964	PRAME	ELSPBP1	CSMD2	SLC6A2	TISP43	MIR4659B	FLRT2	PRKCG	PLK5	OR1E2	PRR23A	MIR4797	THSD7B	ADH1A	LOC401324	VWA5B1	LPPR4
8371	IIIB	48	OR11A1	GABRG1	LIPC	MIR662	TBX20	LOC284998	MIR505	PI15	LOC389043	RFPL4A	SNORD111B	SLC6A2	RNU5E-1	ARRDC5	MIR4265	SLC24A2	GADL1	LOC643401	MIR1207	ABCB11	LOC440905	OR11H4	FLJ39080	CDH7	C8orf22	NUP210L	MIR365B	BAAT	MIR486	POU3F3	COL10A1	MYO18B	TRPC3	FLJ45974	MIR4781	DUSP27	ECEL1	MIR301A	ZCCHC16	LOC100506421	C1QTNF8	C3P1	LINC00246B	LINGO3	ITGB1BP3	LOC100507351	FAM129C
8589	IIIB	271	OR11A1	HULC	LOC100422737	OR7C2	ACTR5	HOXC9	ZNF479	CSN1S2AP	HIST1H2BJ	COL22A1	DEFB123	RTBDN	MAT1A	ANKUB1	LOC388553	LBP	CXorf59	C3orf27	C14orf105	KCNJ5	MIR4642	LOC388499	AXIN2	LRRC10	CHEK1	SLCO1B1	OR1E2	RBL1	AKR1CL1	DCSTAMP	RSPH6A	MIR1537	LIN28A	KRT18P55	FBXW12	APOA2	LGALS17A	STRA6	TFAP2D	C4BPA	DNAJC12	PLEKHG4	OLR1	FAM170A	CXorf66	LYZL2	WNT2
8677	IIIB	175	LIPE	FAP	VRTN	RDH8	HAPLN3	LOC440910	HTR1F	DMBX1	WT1	GBP5	C17orf99	HAS2	TRIM72	CD70	CLDN14	TCAM1P	LOC340113	PRSS58	LOC145820	ACTBL2	NOTCH4	PDZK1P1	MIR3189	UCA1	MMP11	HP	COL10A1	LOC201477	PRAME	NOXO1	PRG4	SLCO1C1	MAGEA11	KRTAP4-1	TUSC5	CXCL11	SH2D5	IGFN1	CACNG8	ARMC3	FOXD4L6	IL28A	SLC15A5	PPBP	SEMA5B	THBS2	LINC00494
8683	IIIB	259	CUL7	CYLC2	LHX3	LOC100507410	FOXL2	MCOLN2	ADAMTS12	FLJ39080	HMGA2	SPO11	MUC12	RPL7L1	C21orf88	NFYA	CGB5	C3orf27	HSP90AB1	LOC152225	KRTAP2-3	ANGPT2	MMP8	ZNF107	LOC100288524	KIAA1549	SPERT	ADAM30	SLC35D3	C3orf72	ASB18	CEACAM8	IGFBP1	FBXO41	MIR3189	POLR1C	COL11A1	HSP90AB3P	MC2R	MIR486	MMP10	CST4	TRPM6	CABS1	GTPBP2	FAM155A	DGCR5	LIPC	ADAMTS20
A4IV	IIIB	69	WT1	MMP10	MIR3129	MGC4473	MMP3	KLF17	IL11	MIR1245A	C3orf27	COL1A1	HP	COL10A1	MIR1245B	DIRC1	MIR193B	KIF26B	MS4A6E	ESM1	LBP	RNU5E-1	LOX	LRRN4	CYP21A1P	TRIM71	MIR3659	APLN	ADAM12	EPYC	WNT2	MIR486	PRAME	LOC100505841	ADAMTS16	FAM150A	WT1-AS	BAAT	PIEZO2	NKX2-5	FLJ41200	ACTA1	HSD3B2	CTHRC1	MIR130A	MIR378D2	FAM5B	FAP	ALOX15
A4IZ	IIIB	194	NTN3	DIRC1	PLEKHG4	LAMP5	BMP1	EMID2	FOXS1	MIR3688-2	CHST1	C3orf27	TRPM3	CALB2	FAM5B	RTN4RL2	SLN	PKHD1L1	CACNA1G	EFEMP1	RAX2	MXRA5	LHX9	WNT2	ARHGAP28	EFNB3	LOC100507050	GABRD	CCBE1	MIR1277	KIAA1210	VASH2	C10orf105	HP	COL10A1	NPHS1	FMO1	GALNT9	IGFBP1	MMP14	ADAMTS3	FGF19	CPZ	FAM176A	ADD2	MMP11	DACT2	HAS1	SPON2
A4J4	IIIB	178	OTX2-AS1	CXCL10	IGFL3	CXorf30	PADI3	TINAGL1	LCE1E	HAVCR1	P4HA1	MAT1A	FAM40B	SLC13A1	COL10A1	CLDN16	MMP13	C3P1	LOC100422737	DGCR9	DDX4	RAET1K	SLC17A3	LOC100335030	BAMBI	LOC401134	LOC100506599	APCS	SLCO1B3	ZNF525	MIR4673	CDC14C	TRMT6	KCND2	PSG9	DIO1	TFEC	DMBX1	PSG3	DHRS2	DPY19L1	GRB7	MYT1	PRG1	CST1	LOC100507584	SERPINE3	GJB4	ESM1
A4J8	IIIB	123	CPNE7	BGN	HAR1B	LOC100506421	HMGA2	LOC100192204	TIGD1	KIF26B	PSORS1C3	TRMT6	GABBR1	MIR548Q	HOXC9	RNF32	SYCP2	NEB	CBLN1	CST1	DUSP5P	C6orf62	KCTD13	POLH	HIST1H2BO	GPR158	HOXC8	STK31	LOC201477	OR2B6	LYG1	MIR613	NRM	TMEM74B	PPM1N	TAS2R13	DRD1	ESM1	CHRNG	HIST1H2AM	NPSR1-AS1	LOC284865	GABRD	CNNM1	KAAG1	MIR4312	FLJ44511	CHRNB2	SNORD99
A4MI	IIIB	112	LCE1E	APOE	FOXS1	PAX2	SNORD113-9	EN2	APOC1	CNIH3	HOXC9	MIR3189	TMSB15A	CXCL11	CST4	COL3A1	LHX2	CXorf61	IL28A	SFRP4	NOXO1	KLHDC7B	EPYC	CCL3L1	RPSAP52	LCN1	PRG1	MSR1	TREM2	LOC440905	FGF19	MATN3	HOXC8	UBD	IBSP	LINC00487	TCAM1P	LOC653786	TNFRSF6B	MIA	BGN	LOC386597	RFPL4A	POM121L1P	SNX10	KIAA1210	TNFSF11	PIWIL1	LAMP5
6519	IIIB	186	FOXL2	CABP4	TUBB3	SP8	LHFPL4	HMGA2	IFNA1	ITGB6	PHACTR3	SH2D4B	DLX6	CGB	DUSP27	HOXD-AS2	ULBP1	SMOC1	HOXC9	EPO	LAMC2	NMB	BEST2	C8orf31	LINC00518	MIR4470	WNT11	FGF17	BIRC7	CST2	MDM2	ATP8B3	IBSP	TNFRSF11B	ECEL1	MC2R	MMP10	CST4	POU4F1	AHSG	LOC375295	FGF19	RPSAP52	SNORA70	FGF3	CPM	ALDH1A2	HOXC13	LOC644100
6526	IIIB	315	RDH8	FBL	USP26	AKR1CL1	ZNF114	HOXC11	MMP8	C20orf202	SSX3	SALL4	CLPSL2	RFC3	MAGEA11	NEU1	MMP3	C11orf41	DOC2A	ALPPL2	MAGEA12	TNFRSF11B	PADI3	DNAJC2	MIR3154	NEK5	C1orf61	GPC2	LOC100128098	MAGEC1	APOA2	WDR66	SIRT2	KRT40	FLJ39080	HMGA2	GAD1	COL10A1	DPF1	TRIM71	LOC170425	DHX34	MMP7	LOC284798	WDR87	FANCG	COX7B2	SNCAIP	LOC100129722
8570	IIIB	130	OR11A1	CXCL9	DNASE2B	TRIML1	OLR1	GSTTP2	FBXW12	FGF20	LOC285577	CD84	PCSK6	RPLP0P2	IGSF6	CHRNA1	PSTPIP2	FMO1	APOC1	MIR4518	C3orf27	TREM2	ELSPBP1	SNX10	LOC154092	ADAMTS2	LOC100128264	C1QTNF6	MFI2	DHRS2	CXCL10	MIR4772	ADAM18	MMP11	SLC28A3	MIR602	NCF2	DCSTAMP	CXorf65	MIR378D2	SYNPR	GAD1	HTRA4	GABBR1	CXorf66	IL28B	C4BPA	PSG7	CTHRC1
8576	IIIB	105	OR11A1	WNT8A	MB21D1	LHX9	HIST1H2BJ	ADAMTS20	NANOS2	DRD1	ACTBL2	CYP2A7	LHX1	LINC00547	LOC283738	SLC15A5	BIRC7	PKD2L1	NAA38	NPSR1-AS1	PRSS21	FOXD4L6	EFCAB3	LOC100506071	MIR1537	ST7-AS1	MC2R	OR2AG1	MIR662	RHPN1-AS1	ANKRD33	CDK5RAP1	CGB5	CHIT1	CAPZA2	TRIML1	FLJ39080	SLC17A9	PRR23A	NLRP13	GABRD	KIAA1210	LOC642929	ST7	LOC100130452	SCN10A	RNFT2	OR11H2	C21orf54
A4YU	IIIB	122	RBL1	NPSR1	DCDC2	PKP4	PIWIL1	MIR1207	RDH8	ECT2	LINC00487	GBP4	ARMC3	DSCC1	ALPP	HAPLN3	BAMBI	ADAMTS20	LOC340515	FANCB	STK32C	DCLRE1C	OFCC1	C2orf50	ALPPL2	SPINK13	PPM1N	PABPC1L	MIR3154	LOC731789	KCTD19	MCM8	ZFP57	WDR96	C2orf48	AFF2	CXCL9	MIR1908	KIAA1524	HMGA2	LOC728724	LOC440905	AIM2	CXCL11	DUSP5P	CHST13	GTPBP4	POU6F2	MAPK15
A448	IIIB	147	OR11A1	IL11	RBP4	OR1J2	MIR1207	IL8	PI15	SCN8A	RGS21	RDH8	OLR1	CXCL6	VMO1	MC2R	FAM40B	BEST2	MAS1	SPP1	C1QTNF8	PSG7	CTHRC1	MIR549	COL4A3	MUCL1	KIF26A	CXorf30	A2LD1	CST4	TRIM49B	PLAU	IGFBP1	LBP	C10orf55	CALCA	OR1Q1	PPBP	MIR486	ACAN	CCDC83	TNFSF11	COL10A1	CHI3L1	MMP3	LOC100505875	KLHL32	CLEC5A	TNFRSF6B
7968	IIIB	216	MMP13	MIR1908	CTSL3	ACTL8	KCNG3	C17orf104	TNFSF11	TTYH1	LINC00494	WNT11	MYO18B	FURIN	DSCC1	VWCE	CGB	DNAH17	CA5A	OR7E5P	SPDYC	SMC1B	C6orf223	ABCE1	FGF19	LOC399708	MYBPHL	TNFSF4	PLEKHG4	LCMT1	ZKSCAN2	BARHL2	C4orf46	PSMD3	MIR662	ZNF114	RMI2	IPO8	EXD1	TNFRSF11B	GDPD5	HOXC13	TMC7	INHA	OLIG3	APLN	GABRD	MIR3153	RTL1
[truncated: 344 more columns]
