# Supplementary material for: Quantifying critical states of complex diseases using single-sample dynamic network biomarkers
Source: PLoS Comput Biol. 2017 Jul 5;13(7):e1005633. doi: 10.1371/journal.pcbi.1005633 (PMC5517040; doi:10.1371/journal.pcbi.1005633)
Supplement: S10 Table — (XLSX) [file pcbi.1005633.s012.xlsx]

## Sheet: Table S10
Table S10: The genes of sDNB of every sample in stage III for THCA
Samples	Cancer stage	The number of genes in sDNB	Gene list
A0XZ	III	184	TM4SF4	RNASE11	DTX4	CA7	SPRR2E	FSTL4	GOLT1A	CRNN	LZTS1	NCRNA00086	KIAA0408	KLK11	DKFZp434J0226	IL17RD	KRT76	FAM19A2	GALE	KRTAP13-1	PLEKHN1	A2BP1	CAMK2N1	ABCC12	SPRR2A	PLA2G12B	IFNE	SHROOM4	TP63	KCP	ETV4	FIGNL2	IFNA1	FRMPD4	CSF2	SULT4A1	IBSP	SPRR2D	LRRK2	UMOD	LRRC66	LAMB3	PDE5A	APOC1P1	GRHL3	SLC22A8	BRSK1	REN	LRP4
A4M8	III	97	LOC554202	SFTPA1	SERPINA7	ADARB2	ODZ1	NAPSA	OPCML	C14orf105	MIA2	ECM1	ABCC11	DNAJB3	PLA2G10	PLA2G12B	C9orf71	LCN2	IBSP	HS6ST2	TESC	HAPLN1	GALE	FAM19A2	COL13A1	GRM4	ATP10B	PCSK1N	CLDN2	LOC154449	UGT3A2	REN	TMEM100	STMN2	ARSE	NT5C1A	CTRC	MPZL2	GRPR	FOXA3	NOX5	KIAA1199	HOXD1	NCRNA00086	PDZK1IP1	DMD	PASK	SFTPB	CC2D2B
A4HW	III	168	TNNT2	FLJ23867	CPAMD8	LY6G6C	AGR2	GRM4	KLHL13	KIAA0319	PLCD3	WISP3	TGM4	CST2	LOC100133893	C6orf168	LCE2D	RET	KCP	ALDH1A3	RAET1E	IL31RA	MSLN	PDE4C	ACBD7	NETO1	ENTPD8	FIGNL2	GABRA6	RNF183	MGAT3	NOX5	LOC100128076	SSX1	NRXN3	TMEM163	ABCA4	GABRB2	KRT15	SH3GL3	BRSK1	IBSP	ALK	CRLF2	F7	CPNE4	C2orf66	AIM1L	KLK6
A2P2	III	226	PCYT1B	TMEM190	NEFL	FAM20A	LRP4	LOC554202	HIST1H2BC	C3orf50	C1orf130	ELAVL3	SLC6A1	PLAC2	CGB5	LOC400940	CRLF1	GREB1	ZCCHC12	PLCB4	MDFI	CRYGD	TMEM132D	LOC100131551	TMEM130	LOC285629	ZPLD1	KRT25	IFNA1	DSCR8	DNASE1L2	GALNT7	FETUB	DLX6AS	PYY2	PTPRG	GK2	KIAA0408	ACPL2	HPCAL4	GDF6	SGK3	NXF3	KRT27	GABRG3	AKNAD1	ALK	CNR1	PPY2
A2CU	III	138	ABCC11	C6orf138	CHI3L1	TRIM54	ODZ1	NAT8L	QRFPR	AHSG	KIAA0408	CSF2	DMP1	LOC554202	TMEM132D	CXorf64	BCHE	APOC1P1	PRR15	NELL2	AQP5	PCSK1N	FETUB	KRT15	FAM19A2	SEMA3F	GOLT1A	ECM1	CGB5	PLD3	ARHGAP36	IFNE	OPCML	PCDHGC4	MIA	TGFA	LPAR5	CBLN1	LRRK2	HP	WIF1	ATP6V0A4	SLC6A1	FAM25A	SCN1B	IGSF1	C10orf91	MSMP	GALE
A3T2	III	42	FRMD3	HAPLN1	KLHDC8A	KIAA1257	DSG3	PLA2G12B	OR1F1	XKRX	GABRG3	FAM155A	PRDM7	PPP2R2C	WNK3	WNT3A	FAM19A2	CC2D2B	SEZ6L2	NPTX2	PIWIL1	TRHR	GDNF	MAPT	FADS6	GRM4	KRT6A	COL2A1	LOC100130148	DACH2	ABP1	ZCCHC12	IQSEC3	ULBP1	KRT14	SLIT1	C10orf131	RPH3A	HPSE2	LRRK2	TMEM215	FOXI2	ODZ1	C6orf174
A28V	III	39	CAPN9	GABRD	FAM171A2	ABP1	GNAT3	IGF2BP3	GGT6	CYP2W1	SMTNL2	CSMD1	MSMB	NR2E1	KLK3	UGT3A2	ENPP3	ZNF560	FOXA1	LINGO1	DACH2	GCGR	C18orf2	ESM1	EYA4	PLA2G3	RFX8	PAPL	IGFALS	BTBD17	PCDHA2	DLX4	PCDHA1	ATP10B	FGFR3	MMEL1	HAPLN1	CTAG2	PCDHA3	TMEM72	DCLK3
A3MZ	III	205	OR4D10	MGAT3	FAM84A	DHDH	CDH4	SYT1	GABRA6	CD164L2	FAM5B	KLK11	SPRR2D	PLA2G2E	2016-03-11	GABBR2	COL11A1	CBLN1	LPAR5	AAA1	EPHX3	ZCCHC12	RNF183	GRHL3	EPYC	KCP	COMP	MATN3	GRM4	S100A5	REN	FUT9	TNFSF18	TMEM163	ETNK2	CEACAM8	CTXN1	RYR1	CRABP2	FSTL4	PSG6	HPCAL4	GPR115	TESC	IBSP	IGSF1	PLEKHN1	LCN2	PLA2G12B
A3GU	III	188	SYTL5	CDKN2B	RNF183	DMBX1	RAB27B	CITED1	FCRLB	PLCD3	GPR115	PPEF1	PCDHA6	TCHHL1	PVRL4	LOC100131551	COMP	INSM2	COL11A1	CATSPER1	PLA2G2E	TMEM100	ARHGAP36	AGR2	GRM4	LPPR3	LPPR5	UNC5CL	GABRA6	ZCCHC12	COL10A1	FAM101A	JPH3	KCP	EPYC	TRY6	FLJ42709	MUC21	BIRC7	GRIK3	IGSF1	MMP11	NUDT11	C2CD4A	IBSP	CDH4	SYT1	SIGLEC15	PITX3
A25G	III	231	TM4SF4	GOLT1A	AMTN	WFDC12	UCA1	ZPLD1	JPH3	FCRLB	ITGA3	SPTBN2	NMU	XDH	PDCL2	FRMD5	CST5	CEACAM8	PRMT8	IL1F6	KRT16	ALDH3B1	IGSF1	GATSL2	KRT19	EPYC	FUT9	SPRR3	GALNT13	SPINK7	C11orf41	CEACAM6	VSTM2L	KLHL13	ARHGAP36	NGEF	ALOX15B	MUC4	CCND1	GCKR	PSG1	AGR2	GRM4	MMP16	AZU1	FUT3	CATSPER1	SH3TC2	IL1F5
A3FR	III	28	SFTPA1	IGSF1	PLCD4	T	SVOPL	NPFFR2	ETV4	MTNR1A	DLEC1	ARHGAP36	CA12	C10orf129	BMPER	HPGD	ENPP3	ATRNL1	CCDC33	FLJ26850	SHC4	OAZ3	FAM19A2	SFTPA2	C9orf70	INPP5F	KCNK16	SHISA6	PCP4L1	NTM
A3PT	III	45	GRIK3	GOLT1A	NTM	FAM101A	CLDN2	PCSK2	GABRG3	CXorf64	GABRD	CCL11	CC2D2B	PBX3	GRM4	NLRP10	COL13A1	SERPINB3	HAPLN1	C8A	C14orf68	TRIM36	SEZ6L2	DMBT1	ODZ1	MAPT	CXCL17	DMRT1	TMEM215	COL11A1	CD1A	CSMD1	CSF2	LCE1E	ALDH3B2	CITED1	C8B	KLHDC8A	CTRC	THRSP	LOC100130148	SLIT1	PHYHIP	CD164L2	MMP11	RXRG	LRRK2
A2PY	III	161	C1orf187	PPAPDC1A	NLRP10	C19orf59	OR4D10	ZCCHC12	FLJ42709	SEZ6L2	GABRA6	TGFA	CD1A	WDR69	CCKAR	ZCCHC16	CTHRC1	KLK11	LPPR1	KLK5	CXCL5	CHI3L1	PDE5A	EPYC	OR6C76	PRSS1	SPINK6	COL11A1	PSG6	CYP26A1	PSG5	LCN2	MMP8	HAPLN1	CRH	GLDN	TRY6	DTX4	RETN	CAMK2N1	CEACAM8	FUT3	C8B	TMEM100	REN	CCL11	GGCT	GALNT7	IGFL3
A3I5	III	80	AMHR2	CNTNAP2	CA10	APC2	SIX4	DLL3	CES3	GLB1L3	MSMB	PDZRN4	C1QL4	RYR3	ACSM3	DMKN	GSTA1	IBSP	SLC28A2	HCN2	SLC38A3	FAM19A3	ZDHHC22	CLEC18B	CHL1	SBSN	SLC6A10P	IFLTD1	MEGF10	PHYHIPL	NOX5	LOC100128076	PCDHA6	AKR1B15	HHATL	HELT	CA14	NRXN3	LOC100128811	GJA3	GAPDHS	MTUS2	PHOSPHO1	SLC6A8	PRRT4	CLCA1	AMY1A	AQP12A	RASSF10
A2Q4	III	184	C1orf187	ACBD7	KIAA1486	CRLF1	QSOX1	NMU	LCN2	LY6G6C	GRIK3	RETN	GABRA1	PLCD3	PRMT8	KLK10	ARHGAP36	ALK	CRLF2	C20orf195	ENTPD8	MACROD2	FAM84A	NGEF	FLJ23867	RASGRF1	CCR3	CBLN1	FUT3	MRC2	CATSPER1	ZCCHC12	CYP2W1	IGSF1	ALDH3B1	TRIM29	PLA2G10	RAET1E	ATP10B	IL1RAP	TH	MGAT3	KCP	TMEM132D	BCL2L1	UPK2	CDH6	C11orf86	NETO1
A2N4	III	130	LOC554202	ECM1	ABCC11	CITED1	TESC	ZNF560	MUC21	CBLN1	PLEKHN1	ZCCHC12	NRP2	RNASE11	PLA2G12B	IFNE	GRM5	TMEM130	FAM19A2	GPT	CAMK2N1	CC2D2B	KLK12	MEPE	MKX	REN	METTL7B	MSMB	KLK11	KCP	LRRK2	CRABP2	A2BP1	FOLH1	LOC149620	UBE2QL1	SRCIN1	CELF4	NCRNA00086	NELL2	DUSP13	DCLK3	GABRD	PLA2G10	CA7	GRM4	NT5C1A	CST6	GLDN
A3SH	III	308	NPW	GRHL3	SYTL5	ATP8B3	SPAG11B	CAPN9	RETN	HOXD3	C6orf127	DHDH	ALK	CRLF2	HS3ST4	CBLN1	GSDMA	NGEF	CYP2W1	SCRT2	PECR	MGAT3	PHACTR3	AGR2	GRM4	C6orf138	SPOCD1	SLIT1	MEIS3	ESPNP	CST5	NTNG2	LOC646762	CD177	PLA2G10	INMT	MGC16121	PLAC2	LGALS7B	GREB1	HOXD1	AQP5	A2BP1	NPY	ETV4	SOHLH1	STRA6	GDF6	NPAS1
A1QH	III	179	UNC5CL	OR5A1	PCDHAC2	CAPN8	HAPLN1	DHDH	LOX	ITGA3	STAC2	ALDH3B2	CAMK2N1	CHI3L1	CORIN	CXorf64	GATSL2	PLAC2	C12orf53	DMRT1	RAET1G	EPHA10	PCDHA6	SFTPB	GABRA6	RAET1E	SLC28A3	CITED1	KLK11	CACNG4	SYT1	CDH4	SPOCD1	IBSP	C2CD4A	KLK10	ABCC11	C6orf138	CDH22	CYP4B1	PLA2G2E	SLC22A18AS	FSTL4	LOC554202	PSG1	GCKR	LOC400794	STAC	BNC1
A3NZ	III	130	PNPLA5	ST6GALNAC5	OR4D10	EPS8	CXCL17	GOLT1A	CDH22	ZCCHC12	FLJ42709	PSG3	RNF183	MGAT3	PSG5	BNC1	FUT9	GALE	GALNT7	C1orf187	ACBD7	ALK	CRLF2	KLK10	PRMT8	FAM176A	GRM4	CAPN8	TGFBR1	PDE5A	GGCT	PDLIM4	NT5C1A	RXRG	C2CD4A	TMPRSS4	GATSL2	PLAC2	PSG4	IBSP	NLRP10	PLEKHN1	MSMB	METTL7B	CD1A	TGFA	FAM84A	OR5A1	ABTB2
A4KI	III	168	MBD3L5	TRIM54	C20orf201	MAG	CSAG2	SMTNL1	GOLT1A	OR1I1	MACROD2	SERINC2	GSDMA	PECR	F12	ODZ1	SFTPA1	CYP2W1	CYMP	AHSG	MYH3	KLHDC8A	SMOX	NMU	XKR7	LCN1	DKFZP434L187	RYR1	IBSP	XKR5	GPR148	HRK	LPL	PIWIL1	GAD2	ISYNA1	DLX4	SLIT1	FLJ43859	TRIM49	T	TMEM44	SLC13A2	ABCC6P1	GRM4	AGR2	TYRO3	CSAG1	TTC9B
A3CO	III	42	KRT75	KLHL1	TRHR	CXCL5	MEPE	ANXA8L2	PSG5	MMP8	KIAA1199	GBX2	SPOCD1	SPANXB2	SLAMF9	LGR5	CCL24	MMP12	CRCT1	SERPINB3	IL11	KLK3	CHRDL2	SERPINB4	LCE1B	CSF2	IBSP	TMEM8C	KRT6A	KIAA1486	TREML3	KRT6B	SPINK1	LOXL2	CD1A	HS3ST2	KRT6C	GAL	C19orf59	TNFSF18	C10orf81	TGFBI	SPP1	MMP7
A3R8	III	175	GOLT1A	CHI3L1	NMU	CXCL17	LOC149620	ALK	RETN	ABCC6P1	FUT9	GRM4	FLJ42709	REN	LST-3TM12	MPZL2	KLK11	PLA2G12B	MYBPHL	LCN2	IBSP	IGSF1	PLEKHN1	PSG6	PLA2G10	STRA6	SLC18A2	KRT79	SLIT1	SLC6A20	KLK10	ACBD7	RAET1E	GALNT7	LGALS3	PSG3	AZU1	UNC5CL	ITGA3	LCN6	PNPLA5	SPINK6	C20orf123	C19orf59	PLAC2	ZCCHC12	C1orf187	LCE1E	MET
A3CM	III	135	OR4D10	GRIK3	CYP26A1	SPRR2D	MUC21	SHH	PLAC2	FLJ16779	PLA2G12B	POSTN	PPAPDC1A	MGAT3	CRCT1	MMP13	SOX10	GRM4	C19orf59	CITED1	KLK11	MS4A15	RXRG	IBSP	CYP4B1	EGFL6	AZU1	TYRO3	COMP	NGEF	LST-3TM12	CHI3L1	SIGLEC6	ANGPTL7	SPTBN2	NMU	TMEM184A	GABRA6	CAMK2N1	CTHRC1	KCP	CHGB	CD1A	TGFA	MANEAL	UNC5CL	PDE5A	RETN	SERPINA1
A45I	III	198	SFTPA1	GPR115	NLRP10	SYT1	OR5A1	CST6	ALDH3B2	TMEM79	CORIN	PSG6	IGSF1	PLEKHN1	GRM4	FAM176A	MUC21	MRGPRX2	COL13A1	FLJ42709	SPINK7	FLJ23867	SFTPB	NGEF	UCA1	LAD1	ARHGAP36	PHACTR3	PLAC2	FUT9	REN	UPK2	ITGA3	LOC149620	CXCL17	PSG3	TMEM184A	KRT15	C4orf17	IL1F7	LOC400794	ATP10B	KLK11	COL11A1	TGFA	AIM1L	IGFL1	HCN4	CBLN1
A1QO	III	199	CXCL5	PCDHA6	AIM1L	KCNQ3	GALNT13	SPRR2D	COL13A1	CTXN1	SLC35F2	UCA1	GRM4	AGR2	KRT19	FUT3	GRIN2A	PADI1	XDH	CRCT1	WNT7A	CHAT	CST5	PRMT8	IL1F6	PNPLA5	SPRR3	FUT9	C10orf81	MSMB	B3GAT1	MGAT3	SAA2	PCDHA5	UPK2	MET	MUC4	LPPR3	AMTN	IL1F5	RHOV	PSG1	KRT75	RAB27B	OLAH	GABRA6	TMEM184A	IL1F7	CXCL17
A4KN	III	450	NANOS3	SLURP1	C2orf82	HLA-G	ACTL8	GLDN	CAMK2N2	DIRC1	SYCE1L	CST2	ADCY8	APOA2	EPHX3	CNPY1	FAM101A	C9orf169	ALDH3B2	S100A5	RPLP0P2	MFAP2	NMU	GALE	ZMAT3	MYBPH	SPINK1	CATSPER1	2016-03-11	CD200R1L	LYNX1	PKLR	LY6G6C	COMP	MMP13	FABP1	CALML5	TPTE2	CCND1	MSMB	PNMT	KRT16	SERINC2	CRP	PITX3	RBPJ	CFHR5	CST6	MYH14
A3CR	III	258	MXRA8	TREML3	BIRC7	C1QL1	TRIM36	TMPRSS4	LOC554202	NTM	C19orf59	STAC	KISS1	PITX3	ARSE	KRT79	MMP10	SPINK1	IFNE	COL13A1	MRC1	LPPR5	COL10A1	LCN6	CTAG2	MMP11	CRYAA	GOLT1A	C8B	MMP8	PPEF1	FAM101A	ZNF705A	CST2	SYT12	PODNL1	GRM4	KRT16	DEFB1	OPCML	SFTPB	PPBP	GABRA6	FAM19A5	RNF183	IBSP	IGSF1	PLEKHN1	NGEF
A4EU	III	232	POSTN	NPC2	FAM83A	CDKN2B	CSF2	SFTPA2	LOC149620	CXCL17	GDF5	CAMK2N1	MYBPH	ABCC6P1	RETN	EPHA10	RAET1G	WFDC10B	MUC21	ARHGAP36	TMEM100	CD164L2	PDZK1IP1	GALNT12	FLJ42709	CXorf64	C4orf17	KRT15	FUT9	REN	EGOT	LPPR1	PLA2G2E	GOLGA7B	CBLN1	OR4D10	FUT2	CPNE4	MYBPHL	HPCAL4	CHGB	FAM5B	FLJ23867	CDH17	CDH6	LOC729156	C11orf86	COMP	FUT3
A3UR	III	113	GOLT1A	BAI1	C1orf115	CAMK2N1	KCNT1	CITED1	MSLN	SRCIN1	SLC35F3	DOK7	METTL7B	OR7A5	HS3ST6	ARMCX3	COL13A1	KLK11	PRSS3	LOC153328	SOHLH1	KCP	NELL2	GALE	ETV4	GLP1R	SIGLEC15	SEMA3E	KLK5	GRM4	SLC35F1	LAMB3	CHRNB4	GGCT	TMEM59L	REN	PLEKHN1	PDE5A	APOC1P1	C1orf187	RNF183	BNC1	TESC	C1QL1	NOD1	CA7	LCN6	SHISA6	GABRD
A3UU	III	149	GOLT1A	MAGEC3	ABTB2	OR5A1	IL1RAP	HCN4	SLCO1B1	CLDN2	C6orf105	SEC14L2	SHROOM4	MXRA8	CDK5RAP2	NCRNA00160	FAM178B	MED13	GALE	SDK1	PLXNA4	UBE2QL1	KLK10	PRSS3	RAET1G	SPOCD1	NT5C1A	DTX4	CAMK2N1	C8A	DMBT1	ZNF560	GLRA1	CC2D2B	ELFN2	GABRA6	HPSE2	PLA2G12B	PLA2G10	C6orf174	IAPP	CLU	SHISA6	REN	TMEM100	CSF2	PLCD3	CDH4	LOC153328
A1YC	III	84	GATA5	SLC7A4	NTSR2	KCNG3	NDRG3	OR4A47	WNT16	TTC7B	KLK15	GPR156	NKAIN1	MGC42105	BCAN	LDHAL6A	GPR143	NRXN3	CHST6	SEZ6L	GDAP1L1	CTNND2	HS3ST5	DMRT1	C16orf92	IL1RAPL2	OR3A2	CRTAC1	DLL3	NRCAM	LRRC39	GJD2	SYNPR	CNTNAP2	MAP7D2	NPY	HIST3H2A	CBLN4	KLK4	DBC1	FUT9	CPB2	FAM57B	FRMPD2L1	HOXC13	DCHS2	KLKP1	SLC4A10	FRMPD2
A0Z9	III	217	MKX	CST1	LRRN4	IBSP	KLHL13	VSTM2L	PNPLA5	PTPRU	TNFRSF21	CST5	SPON1	SERPINB4	PDE1C	CST4	GATSL2	KRT19	C11orf86	WDR69	SHISA9	AMTN	JPH3	SRCIN1	PSD2	NLRP10	XDH	LEMD1	PPAPDC1A	MGAT3	FUT3	CDKN2A	PRSS12	DBC1	NPTXR	GRIN3B	2016-03-11	C6orf168	ARHGDIG	EPS8	GCNT3	PLEKHN1	IFNA1	MSMB	NETO1	PRMT8	IFNE	FUT9	KCNQ3
A2PT	III	275	PAPL	FAT2	RETN	TM7SF4	TMEM79	S100A2	DUSP9	IBSP	DIRC1	SERPINB5	CSF2	DMRT1	RAET1G	KRT5	NGEF	PRSS12	GALE	C2CD4A	PLAC2	ETV4	VSNL1	HOXC13	LAD1	SERPINB3	PHACTR3	MACROD2	CRLF1	GPR115	FAM176A	TCN1	LCE1C	LOC554202	C19orf59	LOC149620	CXCL17	CLCA2	FAM178B	KLK9	FAM101A	KRT6B	CST2	GLDN	CXCL5	CEACAM8	CTXN1	SPOCK3	JPH3
A3O7	III	167	GOLT1A	CCR3	BAI1	FBXL21	WISP3	PVRL4	KLK5	NOD1	KCNIP1	PLEKHN1	GGCT	PC	GLP1R	C16orf11	SLC35F1	LAMB3	ETNK2	C6orf105	NGFR	TPD52L1	C1QL1	GABRA6	CHRNB4	SEC14L2	SIGLEC15	DNAJC5G	TGFBR1	BNC1	ZNF560	TESC	C11orf86	CC2D2B	ZNF705A	SOHLH1	KLK7	LPAR5	RNF183	TMEM59L	ADAMTS9	CARNS1	NELL2	GALE	ADRA2C	INHBB	PDE5A	APOC1P1	KLK8
A4B3	III	292	SYTL5	CST2	BRSK1	LOC400794	MMP13	GPR115	SFTPA2	LOC284578	FLJ23867	MMP10	NHLH2	ODZ1	DUSP9	IBSP	GRB7	HIST1H2BG	DIRAS1	IGSF1	CYP2W1	C1orf187	SPAG11A	NXN	KLHDC8A	NPY	ARHGAP36	IGFL1	CBLN1	ALDH3B1	NGEF	NETO1	AZU1	GABRA6	SOX11	TRHR	2016-03-04	KRT75	C19orf21	BMPER	CRLF1	KIAA1486	BEAN	GPR111	PCDHA6	SFTPB	PHACTR3	AGR2	GRM4
A1QE	III	237	MS4A15	MUC4	FUT9	PSG5	CXCL17	SPRR3	APCDD1L	PRMT8	KLK10	LPL	PADI1	KLK11	FAM5B	IBSP	LRRN4	CLEC3A	ABCA12	SHISA9	AMTN	LAD1	ARHGAP36	CEACAM6	KIAA1486	CRLF1	CREG2	UCA1	QSOX1	NMU	CRLF2	KLHDC8A	ITGA3	FCRLB	PSG4	IGFL1	PSG6	CYP26A1	ELFN2	SPINK1	SERPINB2	GATSL2	KRT19	FLJ23867	UNC5CL	SFTPB	PTPRU	GPR115	NLRP10
A2PW	III	281	MXRA8	SUSD4	HRH1	LOC284578	TGFA	LOC554202	JPH3	KCP	LHX2	GALNT13	ACOT12	ALK	HGFAC	TMEM59L	SDK1	C1orf187	CD55	SIM2	COMP	GABRG3	DHDH	OPCML	KRT15	TMEM163	CAPN5	SLC7A4	ETV4	GABRA6	BMP4	STRA6	CYP2W1	RAET1E	MKX	REN	PLCD3	TRPM8	TRHR	2016-03-04	LY6D	RYR1	MRGPRX2	GALE	GPR64	2016-03-11	NELL2	GBX2	LGALS13
A3CW	III	26	TNNC2	FN1	C8orf22	MS4A15	ASB11	NPBWR2	MYLK2	MYH1	RTBDN	ASB15	GADL1	TMPRSS4	TNNT3	GHSR	MYLPF	GABRB2	MYH13	SLC18A3	MYF6	AHNAK2	TNNI2	MYH2	CAMK2A	ATP2A1	MYH4	PPP1R3A
A13X	III	143	GOLT1A	CAMK2N1	GRHL3	PLA2G2E	NCRNA00086	CELF4	SRCIN1	LAD1	NELL2	CXorf64	BAIAP3	KIAA0408	TGFBR1	CYP2W1	C1orf187	CITED1	TAGLN3	KLK10	CPNE4	NT5C1A	HAPLN1	TESC	MUC21	SIGLECP3	ETNK2	TYRO3	HPCAL4	FGFR3	LST-3TM12	SYTL5	REN	GLDN	SLC39A12	GLP1R	OR5A1	KLK11	KCP	LRRK2	GABRA6	RASD2	PDE5A	LCN6	MC2R	KRT15	DMD	APOC1P1	RNF17
A3DW	III	145	ALOX15B	TRY6	CHAT	PLA2G12B	GRHL3	GRM4	FAM176A	KLHDC8A	CRLF2	SFTPA1	RAET1G	GABRA6	ABCC6P1	GOLT1A	ALDH3B1	IGSF1	PLCD1	RNASE11	GALNT7	GGCT	CBLN1	HCN4	LPPR3	C4orf17	SEZ6L2	KLK3	LAMB3	ZCCHC12	CHI3L1	PLCD3	ARHGAP36	KLK10	HPSE2	MSMB	FLJ42709	SPINT1	ODZ1	CXCL17	MYBPH	RNF183	LPAR5	MPZL2	KLK11	FAM5B	2016-03-11	GABBR2	HAPLN1
A2QA	III	128	GOLT1A	C1QL1	NOD1	COL2A1	SPINK6	GABRB2	LAMB3	DHRS3	CELF4	C11orf86	CES3	RPSAP52	CRLF2	TESC	PPEF1	PLCD3	C2orf81	ARHGAP36	GLDN	PLA2G2E	GABRD	PLA2G10	CATSPER1	KISS1	PENK	TMEM132D	LOC400794	IGSF1	INF2	TAS2R38	KRT15	FLJ23867	LCN6	PRSS3	DMBX1	AGR2	GRM4	IGFBP6	RASD2	MXRA8	HOXA11	TYRO3	FAM178B	CYP2W1	APOA2	NPC2	PRR15
A26U	III	231	RGS4	RIMS2	PPP1R3G	PITX3	SFTPB	COMP	PRMT8	KLK10	ABCC6P1	RETN	C1QL2	XPR1	LOC400794	FAP	LGALS13	SHISA6	PCSK1N	FSTL4	CATSPER1	KCP	ABTB2	AAA1	TRPC7	DTX4	GABRA6	RNF183	GRM5	KLHDC8A	PSG6	PDZK1IP1	SRPX2	SLIT1	FAM20A	RAET1G	TMEM88B	CD70	CFTR	C4orf17	KRT15	CDH11	REN	DRGX	CAMK2N1	RAB27B	CITED1	SULT4A1	MMP10
A2Q7	III	135	TM4SF4	TMEM215	GOLT1A	C6orf15	CRLF2	GALNTL6	CNDP1	CYP2W1	LOC554202	PRSS3	LOC153328	A2BP1	REN	CA7	CITED1	KLK11	CAMK2N1	COL13A1	TSC22D1	TMEM79	SDK1	KCP	GABRD	GABRG3	SCEL	SOHLH1	RSPO1	IL17RD	C7orf61	SPAG11B	C1QL1	GABRA6	SLC35F1	CXCL14	KLK5	GRM4	TMEM92	HAPLN1	TESC	C2orf58	CDSN	RASD2	RAET1G	LCN6	TRIM29	KIAA0408	PVRL4
A2NA	III	142	C1orf187	ACBD7	CST6	HPSE2	2016-03-11	DMP1	XDH	AGR2	GRM4	MUC21	LOC149620	CXCL17	IGSF1	OLAH	GPR115	LCN2	ODZ1	UPK2	RYR1	PSG9	MUC4	NGEF	KRT15	DKFZp686A1627	FUT9	REN	BNC1	PLA2G12B	VGLL1	PRMT8	KLK10	ARHGAP36	FLJ42709	SPINK7	IL1F5	KLK11	PITX3	ZPLD1	LAD1	HCN4	CBLN1	CRLF2	PRSS1	TPD52L1	PSG6	GRM5	IGFL1
A242	III	267	STMN2	PCDHA7	2016-03-11	IL1RAPL2	AZU1	LOC100131726	SPRR1B	IGSF1	BEAN	GABRA6	STRA6	TCN1	SPINT1	ARHGAP36	TMEM100	VSTM1	QSOX1	GOLT1A	AIM1L	DCBLD2	PCSK1N	IBSP	LRRN4	UMOD	PPP1R3G	UCA1	SPRR2D	FNDC4	CHST6	PAPL	C6orf168	CST5	OR4D10	C4orf17	KRT19	LOC149620	GPR37	COMP	SLC7A4	CSH1	CAMK2N1	ALDH3B2	LOC100216001	NPBWR1	GAP43	PSD2	CRLF2
A3V7	III	138	GOLT1A	MYBPH	CHI3L1	C3orf50	COL13A1	DTX4	PNP	ZSCAN4	PRSS1	CRLF2	HCN4	CBLN1	PSG3	OLAH	FUT9	GRM4	NMU	GALE	SEZ6L2	ATP10B	CXCL17	IGSF1	KRT15	BIRC7	CBLN4	MUC21	FRMD5	DUSP13	ACBD7	SIGLEC6	C1QL1	UCA1	UNC5CL	IL1F5	OR5A1	SYT1	HAPLN1	CAPN8	PLA2G12B	MYBPHL	LCN2	CD164L2	GABRA6	DMBX1	CELF4	C11orf86	CYP4Z1
A3BV	III	473	C1orf187	COL5A1	CD207	VGLL1	KIAA1486	LGALS7B	PNLDC1	SLC18A2	GJB3	A2ML1	MGAT3	NHLH2	MATN3	COL2A1	CSMD1	LGR5	LCN2	GPR37	SLC24A2	MMP27	HES2	CXCL14	CORIN	CXorf64	NLRP10	NOTUM	CBLN1	KRT75	CACNG7	NEFL	CACNA1G	LPPR5	F2RL2	NXN	SERPINB7	ADCY2	CHST6	LOC100216001	ALDH3B2	PLA2G10	TMEM40	PPAPDC1A	TMEM130	IGFL1	ROS1	SPON1	ITGB4
A2Q2	III	19	POPDC3	IBSP	C11orf41	ESM1	CEACAM8	SLC38A3	DEPDC1B	TLN2	CA2	COL11A1	TMEM90A	HCN2	SLC6A20	CDH13	ETV4	MTUS2	SLC6A8	SERPINB3	KCNQ2
A3GV	III	172	NPW	DSG3	SYTL5	SRCIN1	CACNA1G	PRSS1	GPR115	INMT	SLC27A6	QPCT	FRMD3	GGCT	ANXA8L2	RXRG	KRT16	NT5C1A	ALK	CRLF2	CST1	KLK11	TRHR	KIAA1486	CITED1	FAM84A	CALML5	GALNT7	LCN6	KLHDC8A	COL29A1	RNF183	SNORA66	TGFBR1	GABRA6	HPSE2	OR5A1	GPR87	KRT75	PRSS3	SLC18A2	SHISA6	TMEM88B	ZNF560	KLK10	HS3ST2	OPCML	STRA6	KRT6C
A2Q3	III	140	GOLT1A	HCN4	CBLN1	PLA2G12B	GPR115	HAPLN1	C2CD4A	IBSP	NLRP10	ODZ1	RETN	COL10A1	PSG6	PENK	KLHDC8A	SPINK7	SYT1	ZPLD1	2016-03-11	FSTL4	CATSPER1	CSF2	RNASE11	DTX4	KLK3	LAMB3	ZCCHC12	NAPSA	OPCML	ARHGAP36	RXRG	FAM5B	OLAH	GALNT7	KLK10	CXCL5	FUT9	GRM4	MUC21	FLJ42709	IGSF1	PLEKHN1	MKX	REN	TMEM40	METTL7B	MSMB
A3TB	III	112	MXRA8	GALNTL6	GPR37	CELF5	COL13A1	LOC554202	TMEM132D	GALE	OPCML	ZNF560	NGEF	GFAP	LPAR5	SLIT1	LOC153328	GABRA6	AGR2	PRSS3	IL1RAPL2	ACOT12	ZCCHC16	TRHR	SERPINA1	TRY6	RET	PRMT8	SLCO6A1	CD164L2	PLCD3	ARHGAP36	ZCCHC12	RNF183	LRG1	GOLT1A	MYBPH	UNC5CL	MACROD2	ECM1	KLHDC8A	LOC100131551	HOXD1	ETV4	UBE2QL1	CHI3L1	KLK10	PRSS1	CA12
A3NM	III	36	APOA1	SEMA3E	ATP2B3	PNLDC1	LOC153328	KANK4	LIPC	KIAA1751	MT3	SCUBE1	ASTN1	SLC6A17	NPW	ST8SIA5	FABP6	SPOCK1	C16orf92	PCSK1N	ALX4	HAPLN1	FLJ39609	FAM5B	IRX6	CD164L2	PPY	EDIL3	ECEL1	NPY6R	CKMT2	DRD1	BCAN	KCNN1	ALDH4A1	CTXN1	APLN	NXPH4
A28Z	III	170	MKX	RXRG	GLDN	ARHGAP36	AZU1	GRIA3	TRY6	RET	SFTPA2	KLK3	ADAMTS9	ADORA1	GABRA6	ZCCHC16	GRIN3B	PLA2G10	ACOT12	PHYHIP	PDZRN4	ECM1	ABCC11	FSTL4	CATSPER1	SPRR2A	ABCC12	CEACAM8	PRMT8	FAM178B	ABP1	GABBR2	PITX3	PLA2G12B	GALNT5	FRMPD4	FLJ41941	CD164L2	HOXD1	CPNE4	C11orf86	TMEM100	PLEKHN1	IGSF1	IGFBP6	GALNT7	C1orf187	LCE1E	PCDH20
A13R	III	57	GATA5	SNORD17	CHI3L1	RMRP	SCARNA4	FGB	LOC653786	LOC100131551	SCARNA6	SPERT	FLJ16779	KRTAP10-10	SYNPR	LRRC39	EGFL6	HOXD10	SAA4	HHATL	HAPLN1	TRIM63	OTX2	C9orf70	XKRY2	AVP	NOX1	LOC100128076	KRTAP1-5	DEPDC1B	SNORA23	KRT6A	FCN3	CPNE4	SCARNA7	SNORA3	LOC100192379	DAPL1	SNORD10	C12orf69	GBX2	ORM2	DMP1	ARSF	CDA	GDF3	HCN2	PDCL2	SAA2
A3VB	III	260	MXRA8	NMU	FAM178B	CHI3L1	C19orf21	ALDH3B1	IGSF1	CCNA1	MANEAL	LOC149620	CXCL17	CAPN8	CAMK2N1	ZCCHC12	MAP7D2	PSG3	PPP1R3G	PHACTR3	LAD1	ARHGAP36	ABTB2	KCP	AAA1	KRT19	BIRC7	2016-03-11	RAET1G	C11orf86	C6orf168	FUT9	REN	TNFSF18	SPINK7	FLJ42709	GABRA6	GRM5	RNF183	ALK	S100A6	TPD52L1	RASGRF1	LPPR1	FAM25A	SPRR2D	RYR1	MUC21	HAPLN1
A3T0	III	73	GOLT1A	ABCC6P1	FAM84A	WIF1	RXRG	CXorf64	HAPLN1	CC2D2B	CGB5	GRIN3B	ZCCHC16	GABRA6	ODZ1	ABCC11	ECM1	PLA2G12B	PLA2G10	SYTL5	QRFPR	CGB	GABRB2	APOA2	ARHGAP36	A2BP1	TMEM213	TGFA	MUC21	PRMT8	SLIT1	CDH15	C10orf131	MPZL2	C8A	CNGA3	FOXI2	OLAH	IGSF1	MAMLD1	LRP4	SFTPA1	PPP1R1C	ADAMTS9	COL13A1	CITED1	VGF	CST6	FAM19A2
A4JZ	III	201	ABCC11	C6orf138	SLURP1	GALE	MMP13	PPEF1	SFTPA2	CCL24	ACOT12	SEZ6L2	NAPSA	OPCML	PTGER1	AQP6	BNC1	ZCCHC12	CRABP2	FSTL4	SFTPA1	LOC554202	ALDH3B2	C1orf180	CXorf64	CATSPER1	PRR15	IL1F9	MATN3	SLC6A14	IFNA13	TMEM100	EPYC	PLA2G2E	QSOX1	DUSP13	MFAP2	LRRK2	IGFBP6	HPCAL4	SAGE1	PLA2G10	GABRD	IFNE	PLA2G12B	POSTN	SLC12A5	KRT15	IBSP
A290	III	226	GOLT1A	CRYAA	SPATA8	GLDN	PLA2G12B	IFNE	MMP13	IBSP	XKR5	PRB3	KISS1R	PDE5A	CELF4	PIWIL1	CCKAR	SLC6A1	GABRG3	MMP11	RNASE11	SLC35F3	DTX4	RAPSN	GABRA6	PLA2G2E	MEGF11	OR51E1	WIF1	DSCR6	ARMCX6	COL11A1	HORMAD1	ESR1	PLAC2	ZCCHC12	HOXD10	ESPNP	EGFL6	RASD2	MYF5	PRAC	TYRO3	HAPLN1	GFAP	KLK10	PRMT8	PORCN	NRIP1
A2PZ	III	124	CXCL5	TMEM79	PENK	KLHDC8A	CHI3L1	PSG4	LAD1	ARHGAP36	GRM4	FUT9	FLJ42709	SPINT1	CD1A	TGFA	RNF183	C8B	CRCT1	IBSP	C2CD4A	STRA6	LCE1B	DHDH	SPRR2D	SLC18A3	CRLF2	CLDN2	KRT79	CITED1	IL1F7	ALDH3B2	CBLN1	HCN4	NT5C1A	SPOCD1	MMP13	AGRP	SEZ6L2	PLAC2	C19orf59	RXRG	RETN	DTX4	COL13A1	PLCD3	BIRC7	COL11A1	PRSS1
A25R	III	159	POSTN	PDZK1IP1	OR4D6	KLK10	CITED1	SLC28A3	FUT3	AZU1	GABRB2	KLK11	GABBR2	SPOCD1	FAM178B	SHROOM4	C16orf92	PRAC	FUT2	RDH5	ODZ1	RETN	ADORA1	IBSP	NUDT11	CXCL17	GABRA6	DTX4	CAMK2N1	SPINT1	UNC5CL	PLEKHN1	NLRP10	GALE	MET	SLC18A2	DHDH	OR4D10	GDNF	NPTXR	BIRC7	ZCCHC12	BNC1	CHI3L1	MYBPHL	PLA2G12B	LCN2	PLAC2	OR5A1
A39P	III	110	CXCL5	C16orf92	KLK10	MYBPH	GLS2	CST1	C1QL1	GABRA6	ZCCHC16	RDH5	CSMD1	PSG6	ULBP2	DTX4	DHDH	TGFA	HPCAL4	MYBPHL	PSG3	AZU1	IBSP	ADORA1	GGT6	COL13A1	CXCL17	NUDT11	RETN	PDE5A	PLEKHN1	RNF183	ENTPD1	LAMB3	ETNK2	SRCIN1	IL1F5	S100A5	C12orf53	MTMR11	REN	CLVS2	FAM178B	PLA2G12B	COL11A1	KRT15	HOXD1	RPSAP52	CHI3L1
A2N5	III	59	ABCC11	ECM1	TESC	ODZ1	CXorf64	COL13A1	FAM19A2	GOLT1A	IGFBP1	SLC14A2	GFAP	HAPLN1	CSMD1	NTRK3	ARHGAP36	CITED1	KLHDC8A	THRSP	DEFB125	TMEM215	GABRA6	GRIA3	BET3L	GLDN	IGSF1	CLVS2	LOC121838	SCEL	C8A	RAET1G	AGR2	PRSS1	AWAT2	CA12	DGAT2	KIAA0408	PIWIL1	HMGA2	CC2D2B	RDH5	GABBR2	ZCCHC16	KCNK16	NT5C1A	C8B	PBX3	SNTN
A4O8	III	292	TP63	KCP	DHDH	FAM84A	CXCL6	SAA4	IFNE	OPCML	KRT6A	SAA2	ZCCHC12	FAT2	CXCL5	APCDD1L	PRSS1	MUC4	MMP1	REN	FUT9	STAC	BNC1	FSTL4	LOC554202	GALNT7	MXRA8	BIRC7	VSNL1	PLEKHN1	CALML3	FAM5B	ODZ1	2016-03-11	KRT17	GPR115	NLRP10	PPAPDC1A	TMEM130	OR7A5	KRT16	PRSS12	GALE	LCE1C	FLJ16779	STAC2	IGSF1	KRT15	KLK10
A3R7	III	97	ABCC11	CST6	NRP2	RNASE11	DMP1	ZCCHC12	PLAC2	KLK8	TAGLN3	GRM4	C16orf92	SERPINA7	ODZ1	OR5A1	GRHL3	GLRA1	ARMCX3	LCN6	FOXI2	TESC	AVIL	NAPSA	TGFA	C9orf71	COL13A1	KLK11	PRMT8	KLK10	PLA2G12B	CRLF2	TMEM79	ARHGAP36	GABRA6	ZCCHC16	PCSK1N	SLCO6A1	MIA2	CYP2W1	SFTPA1	LOC554202	GJB4	HCG22	A2BP1	RXRG	DKFZp434J0226	KIAA1486	REN
A13P	III	151	TRPC5	ELFN2	ENTPD2	SCG5	ODZ1	SOHLH1	PSG5	GCKR	PSG1	C8B	KLK11	KCP	NT5C1A	COMP	LINGO1	CELF4	CRLF2	PLA2G12B	PSG4	PLEKHN1	SLC35F1	HAPLN1	ZNF560	DMBT1	NPY6R	MPZL2	PLA2G2E	CHST6	PPP1R1C	NELL2	HS3ST4	REN	LRRK2	GABRA6	SIGLEC6	TPD52L1	METTL7B	EPHX3	LOC149620	GABBR2	GRM4	CDH8	KISS1	SUSD4	ETNK2	C6orf105	APOC1P1
A3GP	III	348	LMOD3	CCDC33	PADI2	PITX1	NGEF	FAM48B2	CREB3L1	LOC100131551	CTHRC1	TMEM40	PLA2G10	WT1	KLK11	ASB5	ZPLD1	LOC285629	KCNA7	SLURP1	MMP1	ZIC4	FGFR3	GRIK3	CRISP2	FUT3	MYLK2	HAPLN1	ERN2	MMP14	SFTPA1	SYNPO2L	MMP13	IBSP	SMTNL1	AQP5	A2BP1	NID1	TRIM49	SOX11	APCDD1L	CCL11	ACAN	RAB3B	SULT4A1	RYR1	COL5A3	CRABP2	NMU
A3UQ	III	198	SYTL5	CST2	CACNG4	HPCAL4	TMEM100	GPR115	LPPR1	PLA2G2E	C19orf21	COL5A2	KLK10	SCEL	PPEF1	PXDN	LOC149620	CXCL17	FLJ42709	SLC35D3	FAM5B	CD1A	GABBR2	OR4D10	SPOCD1	GOLT1A	ASPN	KCP	EPYC	WDR69	C11orf86	DTX4	RETN	GALNT7	SRPX2	C1orf187	PPAPDC1A	CXCL5	FAM69C	TMEM79	CORIN	CHI3L1	REN	THBS2	PLA2G12B	POSTN	C4orf17	KRT15	C2CD4A
A2Q9	III	366	CALB2	GJB5	PKP1	2016-12-01	LOC554202	KRT14	LCE1C	FXYD3	CXorf49B	ODZ2	MMP11	COL17A1	CXCL5	ATP6V0A4	GJB2	TFAP2A	ABCA12	IGFL4	MMP3	TP53AIP1	ELFN2	S100A2	PCDHGC5	ITGB4	PPAPDC1A	ROS1	PRSS12	TMEM132A	FAM83A	CORIN	SPRR2D	CDH13	LPAR3	IGFL3	RAB27B	NGB	S100A7	FOXL2	CYP27C1	KRT79	CNIH3	HEPHL1	IL22RA2	FAM176A	CD109	TLL2	CTAG1B
A3DZ	III	55	SPINK1	COL13A1	DSCR6	ARHGAP36	SLMO1	CSMD1	OR1F1	APLN	LOC415056	CDH13	FAM19A2	RXRG	BRSK1	PPP2R2C	IGSF1	GABRD	FAM155A	LOC153328	PIWIL1	HAPLN1	SEZ6L2	FRMPD2	TM6SF2	CC2D2B	XKR7	TMEM215	FADS6	ESM1	AGR2	RFX8	ODZ1	CA2	SLC12A5	DACH2	THRSP	PLA2G12B	OR3A2	FAM84A	FAM19A5	SLC39A12	ZNF833	SLIT1	FSTL4	HPCAL4	FRMD3	KRT27	MMP1
A3PU	III	207	MXRA8	GCKR	LOC400794	STAC	NLRP10	SYT1	PLA2G2E	HSPB9	C2CD4A	COL13A1	GPR115	LOC729156	RETN	DTX4	PSG3	AZU1	SLC18A3	ITGA3	UPK2	LOC149620	CXCL17	DUSP13	FRMD5	PLAC2	SPINT1	SPINK7	FLJ42709	GOLT1A	MYBPH	CHI3L1	NMU	CST6	C19orf59	GRM4	FAM176A	KCNN4	WTIP	CEACAM8	CD1A	TPD52L1	NGEF	UCA1	CST5	METTL7B	BCL2L1	PSG6	ABCA12
A3CU	III	131	CLDN16	MS4A15	KLHDC8A	CHI3L1	POSTN	C19orf21	FAM178B	HPCAL4	TMEM100	ELFN2	LOC285501	SYT1	PRMT8	KLK10	RAET1E	MSMB	CGB5	CAPN8	HRH1	CSF2	DTX4	RNASE11	TMEM88B	DCHS2	CST5	CYP1B1	CDH22	CRLF2	IBSP	WIF1	EPHA10	RNF183	MGAT3	GABRA6	OR4D10	PPAPDC1A	C1orf187	NT5C1A	COL11A1	CXCL17	ZCCHC16	WDR69	C11orf86	KLK11	CAMK2N1	IL17RD	BIRC7
A3O3	III	382	MYO1G	PI3	SHC1	CNIH3	SST	COL13A1	FRMPD4	SAA4	OR5A1	GCKR	PCDHB17	SPRR2C	QSOX1	SLC9A5	ODZ1	MYL4	CST5	SIX4	CATSPER1	AQP8	TNNI3	MANEAL	CCNA1	GABRA1	SREBF1	NOD1	SPRR2E	FOXF2	ELAVL2	SLC6A14	TRIM54	PLA2G10	ACOT12	DMBT1	CHST6	PSG6	SFTPB	HEY1	CRABP2	RXRG	ABCC6P1	RETN	TNFSF4	SERPINB7	IBSP	ADORA1	IL1F9
A39K	III	212	NPW	MUC21	PALM	XKRX	TYRO3	LOC149620	CXCL17	MXRA8	BIRC7	ARHGAP36	PLCD3	ZCCHC16	LOC642587	PNP	TMEM132D	KCNK15	GRM4	GLDN	CST6	SPOCK3	NGEF	MACROD2	DNASE1L2	HS3ST6	NMU	LOC554202	HOXC13	DGCR6	CLDN10	RASGRF1	ETNK2	NHLH2	METTL7B	LST-3TM12	FGFR3	SYN1	RNASE11	LGALS3	CYP2W1	CATSPER1	RXRG	SERPINB5	PHACTR3	ETV4	KCP	TP63	KRTAP13-2
A22I	III	213	NLRP10	MPZL2	SEZ6L2	LOC554202	GABBR2	IL1F7	GJB4	C2CD4A	RETN	DTX4	C11orf86	CDH6	AZU1	MET	CATSPER1	HCN4	CBLN1	KLK11	C6orf138	PSG6	CRLF2	ALK	PLAC2	DMRT1	RAET1G	CA10	PHYHIP	2016-03-11	CFTR	ADORA1	NUDT11	TMEM200A	SYT1	ABTB2	KCP	TMEM79	PERP	DCHS2	CST5	CHI3L1	GRM4	FAM176A	GABRA1	PLCD3	STRA6	ATP12A	FRMD5
A0ZE	III	107	PLAC1	PBX3	FAM19A2	DNASE1L2	KLHDC8A	ATP10B	COL13A1	THRSP	OR1F1	PRB3	AGR2	ENTPD1	NEU1	RHBDL1	SH3GL3	PCSK2	CARNS1	KLK3	C8A	OR4A47	HCN4	HORMAD2	BET3L	PIP	SLC45A2	INSC	CITED1	CA12	LRRC39	RNASE12	EGFL6	LOC285629	CSMD1	ARSF	SCEL	GRIN1	PLP1	PIWIL1	APLP1	METTL7B	KRT37	TMC3	GOLT1A	PGAM2	PPP2R2C	IGSF1	MGC14436
A192	III	141	KLK7	SYT3	TREML3	BARX1	KIAA0319	PTGR1	MESP2	GCLC	AKR1B15	CD164L2	SCEL	SFTA2	PCDHA6	SLC7A13	HRG	GPX2	SEC14L5	AKR1C2	C1orf65	PCDHAC2	ALDH3A1	GSTA1	C2CD4A	AKR1C3	SH3GL3	CYP4F8	RIT1	CBR1	PAQR5	FAM5B	SYT5	CRHR1	HHIPL2	SLC47A2	ACMSD	KLK8	GAS2L2	TRIM36	TSKU	GRM1	FNDC4	EEF1A2	CNGB1	CYP4F11	CMBL	PDZK1IP1	CCR3
A2N0	III	156	PRSSL1	NGEF	CSF2	TPD52L1	GRM4	S100A5	PLCD3	SFTPB	RNF183	ZCCHC12	CXCL17	NCRNA00113	REN	GDF15	THRSP	PSG1	RETN	CYP26C1	RNASE11	C19orf33	LCN2	C6orf15	GJA10	KRT15	RXRG	CST5	LOC400794	PDLIM4	WISP3	GLS2	SERPINA7	NAPSA	MSMB	ASPHD1	ENTPD8	CDH4	TMEM79	ARHGAP36	CTXN1	LAD1	PITX3	ACBD7	FAM178B	CST2	METTL7B	TMEM98	TMEM163
A13U	III	71	ACO1	HIST3H2A	PLCD3	GRM4	KLK11	CITED1	SPAG6	ABCC11	GABRA6	CDH4	DTX4	DMP1	RNF183	SLC18A3	2016-03-11	ODZ1	LGALS13	UBE2QL1	CHI3L1	KLK10	CELF4	NT5C1A	PLA2G2E	SPATA22	SLC34A2	DCHS2	TRIB3	FAM178B	HAPLN1	C1orf115	C2CD4A	CD164L2	PDE1C	IBSP	ADORA1	SLIT1	GDF15	RXRG	MKX	SRCIN1	CDSN	LAD1	PRSS1	DMBX1	THRSP	HPCAL4	EPS8
A3NN	III	106	ABCC11	CITED1	SNORA61	PLCD3	GALNT7	LCN6	CSMD1	RDH5	LOC153328	CHI3L1	KLK5	HPSE2	2016-03-11	SIGLEC6	TPD52L1	GABRA6	C1orf187	LCE1E	BNC1	CRISP2	RIPPLY1	ZCCHC12	RNF183	FAM43A	THRSP	PSG1	PYDC1	TGFA	PSG3	BAI3	CXCL17	CBLN4	CELF4	NT5C1A	ADORA1	EMILIN3	ARMCX3	MSMB	METTL7B	FRMD5	REN	PDE5A	SPOCD1	C14orf53	PRSS1	FRMD3	GALE
A45G	III	28	THRSP	PLA2G12B	C8A	ARHGAP36	TMEM215	LHX1	ECM1	ABCC11	HAPLN1	AGR2	FAM19A2	CXorf64	COL13A1	PENK	KLHDC8A	OR7A5	NOX5	TRIM36	POU4F2	ODZ1	LHX2	C20orf85	CC2D2B	SMR3B	SLIT1	PIWIL1	ENTPD1	C8B
A3D6	III	245	MXRA8	DPY19L1	GALE	MET	NLRP10	MPZL2	SAA4	ADRB3	CFTR	LPPR1	SPRR2D	NUDT11	GRIK3	CST2	KLK6	SPINK6	TNFSF18	SFTPB	PCDHA6	PSG3	AZU1	C1orf106	PDCL2	2016-03-11	ZNF560	CHAT	FSTL4	CATSPER1	AAA1	KRT15	GOLT1A	MYBPH	GABRA6	BEAN	IGSF1	LOC149620	CXCL17	JPH3	NRK	PLEKHN1	LCN1	GRPR	KLK10	KRT19	LOC100131551	GRB7	STMN2
A39T	III	77	GRM4	FUT9	ULBP1	PLCD3	STK32A	CXCL17	KLK10	GABRA6	TPD52L1	PRSS1	ABCC11	TLX1	DMBX1	SRCIN1	IL1F5	TMEM132D	TRIB3	DCHS2	SLC7A4	B3GNT3	NLRP10	PSG5	PDZD7	LOC100129935	SLITRK4	LY6G6C	BNC1	ULBP2	DTX4	CDH4	MANEAL	CELF4	LOC153328	RDH5	GALNT7	LCN2	FRMD5	2016-03-11	CBLN4	MSMB	METTL7B	ENTPD1	EPS8	DHDH	PLA2G2E	C9orf150	THRSP
[truncated: 426 more columns]
