# Supplementary material for: Quantifying critical states of complex diseases using single-sample dynamic network biomarkers
Source: PLoS Comput Biol. 2017 Jul 5;13(7):e1005633. doi: 10.1371/journal.pcbi.1005633 (PMC5517040; doi:10.1371/journal.pcbi.1005633)
Supplement: S11 Table — (XLSX) [file pcbi.1005633.s013.xlsx]

## Sheet: Table S11
Table S11: sDNB and early-warning signals based on the other threshold
The thresold for p value of sPCC is 0.05, and threshold for the score of sDNB is 1.6
Symptomatic samples (adults)	Time point of early-warning signals	The number of gene in sDNB	Gene list
s1	4	2737	RNF13	REM1	UCHL5	MZT2B	PSMC3IP	ASS1	APOB	CEP55	COL5A1	PIR	DLK1	APOA1	PLS3	DLGAP5	WNT5A	TMSB15A	P4HA2	MGP	KIF14	GULP1	MCM2	TNC	CCND1	SOX9	AGR2	SLC2A10	PPP1R3C	COX7B	ID1	FZD7	PLAT	LAMB1	CLGN	TPD52L1	PLOD2	PRAME	STEAP1	TF	SDC4	PTPRZ1	VEGFC	PCK1	ITIH2	L1TD1	GPNMB	HMGA2	NDUFB2
s5	5	1072	RNF13	POLR2K	MR1	FN1	ZNF117	DHX58	IFI16	SAP30	EREG	SCARB2	PRKAG2	FAM198B	CCL2	RTCB	ADAP2	CCL8	ATF3	TMEM110	TOR1AIP1	SAMD4A	CXCL10	FANCA	VAMP5	ERLIN1	ETV7	HESX1	C3AR1	BLVRA	SOCS1	TNFSF10	SMCO4	RGL1	TREX1	DHRS12	IDO1	STOML1	TRAFD1	SCRN3	MRPL44	SLAMF8	MSR1	DRAP1	TPMT	APOL6	TRIM5	BATF3	PARP11
s6	4	764	MZT2B	CHIC2	HLX	RAB29	KYNU	EIF2AK2	MAGT1	HESX1	CCL8	STOML1	NDUFAF7	LHFPL2	IRF7	CXCL10	CCNJ	SERPINB1	SOCS1	CCL2	TOR1AIP1	ATXN7	BRCA2	TNFSF10	EXO5	SGK3	TRAFD1	ERLIN1	ETV7	LMNB1	LILRB4	TRIM5	KLF5	ATF3	STAG2	MRPL44	SLAMF8	MMP1	APOL6	CASP5	NDUFV2	2016-09-04	C18orf25	DUSP5	SAMD4A	SAT1	TREX1	BLVRA	PML
s7	5	2039	RNF11	CEBPD	RNF13	CREM	CPEB3	TREX1	MR1	TMEM110	PLSCR4	CTSL	SP140	LGALS8	NRN1	KLF5	PFDN5	BRCA2	LAMP3	SAP30	CXCL11	POLR2K	STX11	BCL2L14	TIMM10	IDO1	STOML1	TNFSF10	NRIP1	PARP11	CEACAM1	PSMA6	SOCS1	CHD1	RGS1	CXorf21	MRPL44	BMPR2	COX7B	SAMD4A	STX16	ETV7	CHCHD2	CCL8	TSPAN2	2016-09-04	CXCL10	NOD1	SP100
s8	8	1254	RNF13	SNX19	DISC1	MRPS18A	SP1	CD38	TIPRL	GNS	KYNU	ACP2	CFB	BRCA2	NRN1	SMCO4	LAMP3	FAM198B	CCL2	CNDP2	HESX1	TMPRSS3	ADAP2	SOCS1	PARP11	CEACAM1	IDO1	SLAMF8	STOML1	P2RX7	LHFPL2	CXCL10	CD40	VAMP5	C2	ATF3	LILRB1	FGD6	TNFSF10	CCL8	PEA15	C1QB	ATOX1	FZD1	SAMD4A	LAMTOR2	STAT2	ISG20	BATF3
s10	8	626	RNF13	SAT1	ARPC1A	MAGT1	TNFSF10	IFI16	ELP5	NRN1	LHFPL2	C6orf62	SCO2	CXCL10	TREX1	CCL2	TOR1AIP1	CCL8	OBFC1	TRIM27	ATF3	STAG2	MRPL44	AP1S2	SOCS1	DEGS1	PDK1	GBP1	TTC26	HNRNPC	WARS	PARP11	KPTN	CD46	SAMD4A	TMED2	ETV7	PIK3CG	TRIM5	EIF2AK2	PLAGL1	NUDT3	MICB	HP	CEACAM1	VAMP3	SSPN	AFF1	VAMP5
s12	5	902	RNF13	AKR1C3	MZT2B	BCL2A1	COX7C	NDUFB2	CXCL10	RPL23	CCL2	TOMM7	CHCHD2	CCL8	UQCRQ	RDX	PFDN5	ATF3	ATP5J2	POLR2K	COX7B	SSNA1	RPS24	CD52	LYRM2	ALB	CLEC2B	RSL24D1	SSR2	ATP5I	SH2D1A	SNRPD2	CRIPT	STAG2	TNFSF10	RPL3	TMCO1	HNRNPC	C14orf2	AHSG	RPL39L	FAM96B	GMFG	AP1S2	RPL35A	PRKAG2	DESI2	TMEM50B	S100P
s13	9	1483	RNF11	TMEM180	DISC1	SLC52A1	COL4A1	IFITM1	CPEB3	TREX1	RGL1	TNFAIP3	NRN1	LHFPL2	CCNA1	SCO2	KCTD14	SP140	PARP11	CEACAM1	IDO1	STOML1	ATF3	TMEM110	PDCD1LG2	TIMM10	CXCL10	KIAA0226	HESX1	TMPRSS3	TRIM5	BATF3	HIST1H4H	STX17	SAMD4A	MRPL44	BMPR2	ADAP2	EGR3	SOCS1	VAMP5	C2	BRCA2	GATA4	TSPAN2	2016-09-04	GTPBP2	MSR1	CCL2
s15	12	1110	RNF14	NFE2L1	RNF11	CECR1	CAMK1	B2M	ITGA4	FBXW2	TIPRL	BRCA2	ATOX1	MAGT1	HESX1	DNAJA2	SCO2	TIMM10	TMEM110	NRN1	ADAP2	CXCL10	SCARB2	SIK1	SAMD4A	OTOF	NRIP1	ETV7	FGD6	TNFSF10	SGK3	TCN2	C6orf62	PSTPIP2	LHFPL2	SLC2A6	TPMT	SIGLEC1	JRKL	LMNB1	LILRB4	ATF3	CDK5	WSB1	DENND1A	LILRB1	MS4A4A	LYRM2	SAT1
[truncated: 2,690 more columns]
