# Supplementary material for: Quantifying critical states of complex diseases using single-sample dynamic network biomarkers
Source: PLoS Comput Biol. 2017 Jul 5;13(7):e1005633. doi: 10.1371/journal.pcbi.1005633 (PMC5517040; doi:10.1371/journal.pcbi.1005633)
Supplement: S12 Table — (XLSX) [file pcbi.1005633.s014.xlsx]

## Sheet: Table S12
Table S12: the overlapped genes among the sDNB with p value of sPCC 0.05 and score of sDNB 1.6
Gene symbols	Function
SCARB2	scavenger receptor class B member 2
C1GALT1C1	C1GALT1 specific chaperone 1
STX11	syntaxin 11
MX1	MX dynamin-like GTPase 1
TDRD7	tudor domain containing 7
IRF7	interferon regulatory factor 7
IFI16	interferon, gamma-inducible protein 16
NMI	N-myc and STAT interactor
CCR1	chemokine (C-C motif) receptor 1
DRAP1	DR1 associated protein 1
LMNB1	lamin B1
PLSCR1	phospholipid scramblase 1
DDX58	DEXD/H-box helicase 58
UBE2L6	ubiquitin conjugating enzyme E2L 6
BST2	bone marrow stromal cell antigen 2
IFIT3	interferon induced protein with tetratricopeptide repeats 3
IL1RN	interleukin 1 receptor antagonist
CNIH4	cornichon family AMPA receptor auxiliary protein 4
RTCB	RNA 2',3'-cyclic phosphate and 5'-OH ligase
IFIT2	interferon induced protein with tetratricopeptide repeats 2
ANXA3	annexin A3
ATF3	activating transcription factor 3
HERC5	HECT and RLD domain containing E3 ubiquitin protein ligase 5
TIMM10	translocase of inner mitochondrial membrane 10 homolog
NRIP1	nuclear receptor interacting protein 1
CCL2	chemokine (C-C motif) ligand 2
LAP3	leucine aminopeptidase 3
CHD1	chromodomain helicase DNA binding protein 1
CHMP5	charged multivesicular body protein 5
FAS	Fas cell surface death receptor
TRIM22	tripartite motif containing 22
CNP	2',3'-cyclic nucleotide 3' phosphodiesterase
MTHFD2	methylenetetrahydrofolate dehydrogenase (NADP+ dependent) 2, methenyltetrahydrofolate cyclohydrolase
ISG15	ISG15 ubiquitin-like modifier
ARPC1A	actin related protein 2/3 complex subunit 1A
SLK	STE20 like kinase
MX2	MX dynamin-like GTPase 2
IFIT5	interferon induced protein with tetratricopeptide repeats 5
RSAD2	radical S-adenosyl methionine domain containing 2
CXCL10	chemokine (C-X-C motif) ligand 10
CLIC1	chloride intracellular channel 1
CCL8	chemokine (C-C motif) ligand 8
TNFSF10	tumor necrosis factor superfamily member 10
IFI35	interferon induced protein 35
OAS1	2'-5'-oligoadenylate synthetase 1
BRCA2	breast cancer 2
BLVRA	biliverdin reductase A
STAG2	stromal antigen 2
AP1S2	adaptor related protein complex 1 sigma 2 subunit
SNX2	sorting nexin 2
IFIT1	interferon induced protein with tetratricopeptide repeats 1
CAPZA2	capping protein (actin filament) muscle Z-line, alpha 2
DNAJA2	DnaJ heat shock protein family (Hsp40) member A2
STAT1	signal transducer and activator of transcription 1
